# Supplementary material for: Epigenetic regulation of intragenic transposable elements impacts gene transcription in Arabidopsis thaliana
Source: Nucleic Acids Res. 2015 Mar 26;43(8):3911–21. doi: 10.1093/nar/gkv258 (PMC4417168; doi:10.1093/nar/gkv258)
Supplement: SUPPLEMENTARY DATA [file supp_gkv258_nar-00113-x-2015-File017.xlsx]

## Sheet: intragenicTEs
geneID	transposonID	chromosome	start	end	width	strand	family	transcriptID
AT1G02470	AT1TE01665	1	512671	513136	466	-	DNA/MuDR	AT1G02470.1
AT1G10586	AT1TE11380	1	3497680	3498994	1315	-	RC/Helitron	AT1G10586.1
AT1G11270	AT1TE12295	1	3780765	3785721	4957	+	LTR/Copia	AT1G11270.2
AT1G13870	AT1TE15370	1	4748157	4748407	251	-	DNA/HAT	AT1G13870.1
AT1G17745	AT1TE19730	1	6102454	6103091	638	+	RC/Helitron	AT1G17745.1
AT1G18310	AT1TE20410	1	6302582	6303156	575	+	LTR/Copia	AT1G18310.1
AT1G20860	AT1TE23420	1	7254947	7257226	2280	-	DNA/MuDR	AT1G20860.1
AT1G23670	AT1TE27030	1	8374592	8375449	858	+	RC/Helitron	AT1G23670.1
AT1G28230	AT1TE31750	1	9862557	9863860	1304	+	RC/Helitron	AT1G28230.1
AT1G28630	AT1TE32455	1	10060620	10060876	257	-	DNA	AT1G28630.4
AT1G30780	AT1TE35290	1	10924684	10924942	259	-	DNA	AT1G30780.1
AT1G31710	AT1TE36715	1	11351513	11352725	1213	-	RC/Helitron	AT1G31710.1
AT1G32270	AT1TE37680	1	11643080	11643309	230	+	DNA/HAT	AT1G32270.1
AT1G32270	AT1TE37685	1	11644394	11644558	165	-	RathE1_cons	AT1G32270.1
AT1G33080	AT1TE38820	1	11987748	11988416	669	+	RC/Helitron	AT1G33080.1
AT1G33790	AT1TE39820	1	12257210	12257975	766	+	RC/Helitron	AT1G33790.2
AT1G33930	AT1TE40075	1	12324807	12326024	1218	+	RC/Helitron	AT1G33930.1
AT1G33950	AT1TE40120	1	12333625	12338573	4949	+	RC/Helitron	AT1G33950.2
AT1G33960	AT1TE40175	1	12346862	12347086	225	-	DNA/MuDR	AT1G33960.1
AT1G34050	AT1TE40315	1	12394285	12394446	162	+	RathE1_cons	AT1G34050.1
AT1G34550	AT1TE41310	1	12651410	12651914	505	+	DNA/HAT	AT1G34550.1
AT1G34580	AT1TE41340	1	12662731	12662924	194	-	RathE1_cons	AT1G34580.1
AT1G35320	AT1TE42250	1	12959522	12959966	445	-	LTR/Gypsy	AT1G35320.1
AT1G35320	AT1TE42255	1	12961830	12962163	334	-	DNA/MuDR	AT1G35320.1
AT1G35350	AT1TE42340	1	12983044	12983179	136	-	DNA/MuDR	AT1G35350.1
AT1G36180	AT1TE44345	1	13548239	13549900	1662	+	RC/Helitron	AT1G36180.1
AT1G36340	AT1TE44780	1	13684550	13684676	127	-	LINE/L1	AT1G36340.1
AT1G36950	AT1TE46025	1	14009713	14010075	363	-	DNA/MuDR	AT1G36950.1
AT1G41920	AT1TE51655	1	15683601	15683790	190	-	LTR/Gypsy	AT1G41920.1
AT1G42560	AT1TE52675	1	15980798	15980948	151	-	DNA/HAT	AT1G42560.1
AT1G43020	AT1TE53230	1	16156712	16156897	186	+	RathE1_cons	AT1G43020.1
AT1G43780	AT1TE54610	1	16564148	16564523	376	-	DNA/MuDR	AT1G43780.1
AT1G44080	AT1TE55360	1	16754573	16755211	639	+	LTR/Copia	AT1G44080.1
AT1G44575	AT1TE55865	1	16872759	16872870	112	+	LINE/L1	AT1G44575.1
AT1G44750	AT1TE55945	1	16892790	16893612	823	-	RC/Helitron	AT1G44750.1
AT1G48820	AT1TE59875	1	18055831	18056097	267	-	DNA	AT1G48820.1
AT1G50060	AT1TE61465	1	18551539	18552259	721	-	DNA/Pogo	AT1G50060.1
AT1G51820	AT1TE63760	1	19240623	19240970	348	+	DNA	AT1G51820.1
AT1G52110	AT1TE64205	1	19388189	19388376	188	-	DNA/MuDR	AT1G52110.1
AT1G52990	AT1TE65250	1	19741472	19742139	668	-	RC/Helitron	AT1G52990.1
AT1G54040	AT1TE66645	1	20172045	20173718	1674	+	RC/Helitron	AT1G54040.2
AT1G54720	AT1TE67450	1	20423239	20423739	501	-	LTR/Copia	AT1G54720.1
AT1G56510	AT1TE69990	1	21172521	21173437	917	-	RC/Helitron	AT1G56510.1
AT1G58520	AT1TE71705	1	21731638	21732236	599	+	DNA/HAT	AT1G58520.2
AT1G58602	AT1TE71770	1	21746740	21747327	588	-	DNA/HAT	AT1G58602.2
AT1G58602	AT1TE71775	1	21748194	21753542	5349	+	LTR/Copia	AT1G58602.2
AT1G58602	AT1TE71790	1	21754301	21755914	1614	-	DNA/MuDR	AT1G58602.2
AT1G58808	AT1TE71910	1	21786594	21786755	162	+	LTR/Copia	AT1G58808.1
AT1G59780	AT1TE72630	1	21995240	21996608	1369	+	DNA/MuDR	AT1G59780.1
AT1G59950	AT1TE72875	1	22069212	22069853	642	+	LINE/L1	AT1G59950.1
AT1G62560	AT1TE76345	1	23160754	23160977	224	+	LINE/L1	AT1G62560.1
AT1G63750	AT1TE77880	1	23651611	23652016	406	-	DNA	AT1G63750.1
AT1G63870	AT1TE78070	1	23710109	23711252	1144	+	RC/Helitron	AT1G63870.1
AT1G63870	AT1TE78075	1	23711253	23711402	150	+	DNA/MuDR	AT1G63870.1
AT1G65450	AT1TE79940	1	24317404	24317613	210	+	RathE1_cons	AT1G65450.1
AT1G65681	AT1TE80250	1	24428900	24429318	419	+	LTR/Copia	AT1G65681.1
AT1G65985	AT1TE80690	1	24564713	24565614	902	+	DNA/Harbinger	AT1G65985.1
AT1G66280	AT1TE81160	1	24709061	24709194	134	+	LINE/L1	AT1G66280.1
AT1G74290	AT1TE91400	1	27932606	27933669	1064	+	DNA/HAT	AT1G74290.1
AT1G75090	AT1TE92240	1	28188833	28189131	299	+	DNA/Mariner	AT1G75090.1
AT1G79150	AT1TE97390	1	29774154	29775138	985	-	RC/Helitron	AT1G79150.1
AT1G79700	AT1TE98095	1	29992348	29992610	263	-	DNA/Tc1	AT1G79700.2
AT2G01830	AT2TE01530	2	368356	368592	237	+	LINE/L1	AT2G01830.3
AT2G01960	AT2TE01905	2	450914	451330	417	+	DNA	AT2G01960.1
AT2G03260	AT2TE04430	2	990831	991006	176	+	LINE/L1	AT2G03260.1
AT2G03330	AT2TE04520	2	1010609	1011039	431	-	DNA/MuDR	AT2G03330.1
AT2G04160	AT2TE06420	2	1403862	1404635	774	+	DNA/MuDR	AT2G04160.1
AT2G04190	AT2TE06565	2	1428554	1429385	832	+	DNA/HAT	AT2G04190.1
AT2G05500	AT2TE09240	2	2014819	2015001	183	+	SINE	AT2G05500.1
AT2G06025	AT2TE10835	2	2349457	2349693	237	-	DNA/Mariner	AT2G06025.1
AT2G06050	AT2TE10885	2	2360548	2361429	882	-	RC/Helitron	AT2G06050.1
AT2G06050	AT2TE10890	2	2360666	2360951	286	-	DNA/Mariner	AT2G06050.1
AT2G07180	AT2TE13000	2	2982970	2983099	130	-	LINE/L1	AT2G07180.2
AT2G07680	AT2TE15340	2	3517283	3517482	200	-	RathE3_cons	AT2G07680.1
AT2G07680	AT2TE15350	2	3521217	3521390	174	-	LINE/L1	AT2G07680.1
AT2G11851	AT2TE19875	2	4788267	4788812	546	-	RC/Helitron	AT2G11851.1
AT2G12480	AT2TE20860	2	5072393	5072501	109	-	LTR/Copia	AT2G12480.2
AT2G13820	AT2TE23480	2	5774527	5775710	1184	+	DNA/MuDR	AT2G13820.1
AT2G14080	AT2TE24140	2	5925853	5926014	162	-	LINE/L1	AT2G14080.1
AT2G14285	AT2TE24650	2	6053174	6053448	275	-	LINE/L1	AT2G14285.1
AT2G14440	AT2TE25005	2	6145861	6146006	146	+	RathE1_cons	AT2G14440.1
AT2G14510	AT2TE25080	2	6172524	6172686	163	-	RathE1_cons	AT2G14510.1
AT2G16970	AT2TE30145	2	7370062	7370328	267	-	DNA/Mariner	AT2G16970.1
AT2G18480	AT2TE33250	2	8009347	8009614	268	-	DNA	AT2G18480.1
AT2G18880	AT2TE33975	2	8172336	8175073	2738	-	RC/Helitron	AT2G18880.1
AT2G19360	AT2TE34910	2	8379698	8381945	2248	-	DNA/Harbinger	AT2G19360.1
AT2G21550	AT2TE39090	2	9228587	9229177	591	-	RC/Helitron	AT2G21550.1
AT2G21920	AT2TE39665	2	9345031	9345355	325	+	DNA/Harbinger	AT2G21920.1
AT2G23220	AT2TE42285	2	9885234	9885584	351	+	DNA/MuDR	AT2G23220.1
AT2G23610	AT2TE42990	2	10045354	10045588	235	+	DNA	AT2G23610.1
AT2G25160	AT2TE45930	2	10709676	10709839	164	-	RathE1_cons	AT2G25160.1
AT2G29840	AT2TE55660	2	12733208	12733388	181	+	LTR/Copia	AT2G29840.1
AT2G30432	AT2TE56790	2	12968844	12969756	913	+	RC/Helitron	AT2G30432.1
AT2G31700	AT2TE59240	2	13480882	13481528	647	-	DNA/HAT	AT2G31700.1
AT2G32270	AT2TE60335	2	13704927	13705027	101	+	LINE/L1	AT2G32270.1
AT2G34100	AT2TE63785	2	14405720	14405888	169	+	DNA/MuDR	AT2G34100.2
AT2G34100	AT2TE63800	2	14407884	14412449	4566	+	DNA/En-Spm	AT2G34100.2
AT2G38255	AT2TE71730	2	16022058	16023966	1909	-	DNA/MuDR	AT2G38255.1
AT2G43445	AT2TE81690	2	18041932	18042151	220	+	DNA/Mariner	AT2G43445.1
AT3G05410	AT3TE06550	3	1555420	1560680	5261	-	LINE/L1	AT3G05410.2
AT3G05540	AT3TE06750	3	1607057	1607551	495	+	LTR/Gypsy	AT3G05540.1
AT3G08560	AT3TE10950	3	2600864	2601601	738	-	DNA/HAT	AT3G08560.1
AT3G24255	AT3TE36835	3	8789308	8791042	1735	+	LINE/L1	AT3G24255.2
AT3G27400	AT3TE42190	3	10140741	10140854	114	+	SINE	AT3G27400.1
AT3G28070	AT3TE43415	3	10449619	10450104	486	-	DNA/HAT	AT3G28070.1
AT3G28080	AT3TE43425	3	10453642	10454441	800	-	DNA/Pogo	AT3G28080.1
AT3G28100	AT3TE43440	3	10456782	10458506	1725	-	RC/Helitron	AT3G28100.1
AT3G28100	AT3TE43450	3	10459718	10459885	168	-	DNA/HAT	AT3G28100.1
AT3G28860	AT3TE45230	3	10876350	10876509	160	+	LINE/L1	AT3G28860.1
AT3G28925	AT3TE45580	3	10958671	10958816	146	+	RathE1_cons	AT3G28925.1
AT3G29190	AT3TE46410	3	11162716	11162970	255	-	RathE2_cons	AT3G29190.1
AT3G29255	AT3TE46690	3	11210091	11210245	155	-	LINE/L1	AT3G29255.1
AT3G29720	AT3TE48075	3	11550423	11550552	130	-	DNA/En-Spm	AT3G29720.1
AT3G29720	AT3TE48080	3	11550554	11551160	607	+	RC/Helitron	AT3G29720.1
AT3G29790	AT3TE48560	3	11693135	11693278	144	+	DNA/En-Spm	AT3G29790.1
AT3G29796	AT3TE48695	3	11708655	11708984	330	+	DNA/MuDR	AT3G29796.1
AT3G29796	AT3TE48705	3	11709179	11709417	239	-	DNA/En-Spm	AT3G29796.1
AT3G29796	AT3TE48710	3	11709418	11709777	360	+	DNA/MuDR	AT3G29796.1
AT3G29796	AT3TE48720	3	11710170	11710499	330	+	DNA/MuDR	AT3G29796.1
AT3G29796	AT3TE48735	3	11710924	11711253	330	+	DNA/MuDR	AT3G29796.1
AT3G30290	AT3TE49605	3	11917920	11918527	608	-	DNA/Pogo	AT3G30290.1
AT3G30320	AT3TE49685	3	11931315	11932095	781	-	DNA	AT3G30320.1
AT3G30842	AT3TE51870	3	12599258	12599520	263	-	DNA/Mariner	AT3G30842.1
AT3G32400	AT3TE54520	3	13360152	13360302	151	-	LTR/Copia	AT3G32400.1
AT3G32920	AT3TE54905	3	13486882	13488591	1710	-	LINE/L1	AT3G32920.2
AT3G42180	AT3TE58860	3	14325569	14326418	850	-	DNA	AT3G42180.1
AT3G43260	AT3TE61895	3	15220272	15220965	694	+	DNA/Pogo	AT3G43260.1
AT3G43400	AT3TE62265	3	15333396	15333664	269	+	LTR/Copia	AT3G43400.1
AT3G43790	AT3TE63320	3	15659133	15659445	313	+	DNA/MuDR	AT3G43790.3
AT3G43990	AT3TE63820	3	15784437	15784620	184	-	RathE1_cons	AT3G43990.1
AT3G44130	AT3TE64245	3	15883041	15883253	213	-	RC/Helitron	AT3G44130.1
AT3G44220	AT3TE64455	3	15928679	15929052	374	-	DNA/MuDR	AT3G44220.1
AT3G44560	AT3TE65425	3	16152383	16152579	197	-	DNA/En-Spm	AT3G44560.1
AT3G44980	AT3TE66660	3	16441325	16441487	163	-	RathE1_cons	AT3G44980.1
AT3G45780	AT3TE68105	3	16817888	16817997	110	-	RathE2_cons	AT3G45780.1
AT3G45990	AT3TE68485	3	16901159	16904131	2973	+	RC/Helitron	AT3G45990.1
AT3G46120	AT3TE68660	3	16937019	16939286	2268	-	RC/Helitron	AT3G46120.1
AT3G46340	AT3TE69010	3	17027077	17027279	203	-	DNA/MuDR	AT3G46340.1
AT3G46490	AT3TE69355	3	17116582	17117076	495	-	RC/Helitron	AT3G46490.1
AT3G47290	AT3TE70610	3	17421065	17421397	333	-	LTR/Copia	AT3G47290.1
AT3G47770	AT3TE71370	3	17619075	17619236	162	+	RathE1_cons	AT3G47770.1
AT3G48720	AT3TE73160	3	18047100	18048088	989	-	DNA/MuDR	AT3G48720.1
AT3G48770	AT3TE73320	3	18085062	18085700	639	-	RC/Helitron	AT3G48770.1
AT3G52680	AT3TE79270	3	19528898	19530038	1141	+	RC/Helitron	AT3G52680.2
AT3G60961	AT3TE91840	3	22541413	22542618	1206	-	LTR/Copia	AT3G60961.1
AT3G60961	AT3TE91850	3	22543692	22545207	1516	-	LINE/L1	AT3G60961.1
AT4G00960	AT4TE02155	4	415485	415848	364	+	DNA/MuDR	AT4G00960.1
AT4G01130	AT4TE02530	4	486192	486642	451	-	DNA/HAT	AT4G01130.1
AT4G01340	AT4TE02905	4	555380	555742	363	-	LINE?	AT4G01340.1
AT4G02300	AT4TE05155	4	1010063	1012276	2214	+	RC/Helitron	AT4G02300.1
AT4G02320	AT4TE05200	4	1023826	1024282	457	-	DNA/MuDR	AT4G02320.1
AT4G02330	AT4TE05235	4	1033586	1034087	502	+	DNA/MuDR	AT4G02330.1
AT4G02700	AT4TE06080	4	1190061	1190301	241	+	DNA/Mariner	AT4G02700.1
AT4G02760	AT4TE06260	4	1224822	1224982	161	+	LTR/Gypsy	AT4G02760.2
AT4G03040	AT4TE06840	4	1342272	1342860	589	-	RC/Helitron	AT4G03040.1
AT4G04330	AT4TE10035	4	2117281	2117972	692	+	DNA/HAT	AT4G04330.1
AT4G04450	AT4TE10375	4	2218641	2218840	200	-	RathE3_cons	AT4G04450.1
AT4G04510	AT4TE10475	4	2244773	2244847	75	+	LINE/L1	AT4G04510.1
AT4G04570	AT4TE10620	4	2292236	2292359	124	-	RathE1_cons	AT4G04570.1
AT4G04710	AT4TE11140	4	2390868	2391037	170	-	RathE1_cons	AT4G04710.1
AT4G04750	AT4TE11280	4	2420270	2420447	178	-	RathE3_cons	AT4G04750.1
AT4G04750	AT4TE11290	4	2422124	2422382	259	+	DNA/Mariner	AT4G04750.1
AT4G04760	AT4TE11310	4	2425845	2426014	170	+	DNA/MuDR	AT4G04760.1
AT4G04775	AT4TE11335	4	2431192	2431544	353	+	DNA/MuDR	AT4G04775.1
AT4G04840	AT4TE11410	4	2450347	2450564	218	+	LINE/L1	AT4G04840.1
AT4G04980	AT4TE11920	4	2547491	2547697	207	+	LINE/L1	AT4G04980.1
AT4G04990	AT4TE11970	4	2555769	2556147	379	+	DNA	AT4G04990.1
AT4G04990	AT4TE11975	4	2556148	2556578	431	-	RC/Helitron	AT4G04990.1
AT4G08160	AT4TE21415	4	5159489	5160365	877	+	RC/Helitron	AT4G08160.2
AT4G08280	AT4TE21780	4	5230692	5230870	179	+	RC/Helitron	AT4G08280.1
AT4G08300	AT4TE21850	4	5246784	5247432	649	-	RC/Helitron	AT4G08300.1
AT4G08450	AT4TE22395	4	5368686	5369485	800	-	DNA/Pogo	AT4G08450.1
AT4G08620	AT4TE23020	4	5502935	5503612	678	+	RC/Helitron	AT4G08620.1
AT4G08620	AT4TE23040	4	5505091	5505391	301	+	DNA	AT4G08620.1
AT4G08780	AT4TE23485	4	5604324	5606538	2215	+	RC/Helitron	AT4G08780.1
AT4G09012	AT4TE24280	4	5782352	5782761	410	-	DNA	AT4G09012.1
AT4G09960	AT4TE26490	4	6238749	6238916	168	+	LINE/L1	AT4G09960.4
AT4G10060	AT4TE26740	4	6290635	6290788	154	-	RathE1_cons	AT4G10060.1
AT4G10210	AT4TE27090	4	6359735	6359928	194	-	RathE1_cons	AT4G10210.1
AT4G10310	AT4TE27260	4	6394591	6395333	743	+	DNA/Pogo	AT4G10310.1
AT4G11050	AT4TE28980	4	6748757	6748926	170	-	RathE3_cons	AT4G11050.1
AT4G11170	AT4TE29290	4	6812839	6812989	151	-	DNA/MuDR	AT4G11170.1
AT4G11340	AT4TE29715	4	6894815	6895675	861	-	RC/Helitron	AT4G11340.1
AT4G11730	AT4TE30640	4	7067287	7067605	319	-	DNA/Mariner	AT4G11730.1
AT4G12270	AT4TE31785	4	7299576	7299784	209	-	DNA/MuDR	AT4G12270.1
AT4G13310	AT4TE33970	4	7751807	7752727	921	-	RC/Helitron	AT4G13310.1
AT4G13310	AT4TE33975	4	7752225	7752588	364	-	DNA/MuDR	AT4G13310.1
AT4G15290	AT4TE38960	4	8725002	8726370	1369	+	RC/Helitron	AT4G15290.1
AT4G15340	AT4TE39115	4	8758669	8759402	734	+	LTR/Copia	AT4G15340.1
AT4G15370	AT4TE39195	4	8776571	8778131	1561	+	RC/Helitron	AT4G15370.1
AT4G15440	AT4TE39495	4	8836471	8837145	675	-	RC/Helitron	AT4G15440.1
AT4G16920	AT4TE43010	4	9522644	9524007	1364	-	RC/Helitron	AT4G16920.1
AT4G16990	AT4TE43210	4	9560658	9561027	370	-	DNA	AT4G16990.4
AT4G19500	AT4TE48640	4	10631136	10631246	111	+	RC/Helitron	AT4G19500.2
AT4G19970	AT4TE49605	4	10822164	10822364	201	+	RC/Helitron	AT4G19970.1
AT4G20210	AT4TE50035	4	10914753	10915625	873	+	RC/Helitron	AT4G20210.1
AT4G20220	AT4TE50065	4	10920962	10921345	384	-	LTR/Copia	AT4G20220.1
AT4G23510	AT4TE57000	4	12269420	12269612	193	+	LTR/Copia	AT4G23510.1
AT4G24000	AT4TE58010	4	12462736	12462996	261	+	DNA/Mariner	AT4G24000.1
AT4G25120	AT4TE60280	4	12892354	12892759	406	+	DNA	AT4G25120.1
AT4G27890	AT4TE65510	4	13887249	13888108	860	+	DNA/Harbinger	AT4G27890.1
AT4G31670	AT4TE73090	4	15338869	15339050	182	-	LINE?	AT4G31670.1
AT4G31910	AT4TE73655	4	15441566	15442207	642	-	RC/Helitron	AT4G31910.1
AT4G33300	AT4TE76870	4	16054514	16056192	1679	-	RC/Helitron	AT4G33300.2
AT5G15690	AT5TE18475	5	5113978	5114330	353	-	DNA/MuDR	AT5G15690.1
AT5G21105	AT5TE25950	5	7175245	7176141	897	-	RC/Helitron	AT5G21105.3
AT5G22150	AT5TE26550	5	7344354	7344458	105	-	DNA	AT5G22150.1
AT5G22420	AT5TE26870	5	7430838	7431008	171	+	DNA/Tc1	AT5G22420.1
AT5G24160	AT5TE29605	5	8184871	8185420	550	+	RC/Helitron	AT5G24160.1
AT5G24160	AT5TE29610	5	8185084	8185313	230	+	DNA/Mariner	AT5G24160.1
AT5G24220	AT5TE29735	5	8226893	8227023	131	+	RathE1_cons	AT5G24220.1
AT5G24960	AT5TE31120	5	8601500	8601780	281	-	DNA	AT5G24960.1
AT5G24960	AT5TE31125	5	8601781	8602757	977	-	RC/Helitron	AT5G24960.1
AT5G25370	AT5TE31865	5	8805913	8806043	131	-	RathE1_cons	AT5G25370.1
AT5G27300	AT5TE34915	5	9623272	9623834	563	-	DNA/Pogo	AT5G27300.2
AT5G27530	AT5TE35280	5	9718899	9719157	259	-	LINE?	AT5G27530.1
AT5G28237	AT5TE37215	5	10209526	10212270	2745	+	RC/Helitron	AT5G28237.1
AT5G28237	AT5TE37230	5	10212745	10213109	365	+	DNA/MuDR	AT5G28237.1
AT5G28824	AT5TE39420	5	10844359	10845713	1355	+	DNA/MuDR	AT5G28824.1
AT5G33290	AT5TE44485	5	12559665	12559968	304	-	DNA/Mariner	AT5G33290.1
AT5G36150	AT5TE50835	5	14221880	14221982	103	-	RathE1_cons	AT5G36150.1
AT5G36180	AT5TE50915	5	14241498	14241727	230	-	LINE/L1	AT5G36180.1
AT5G36870	AT5TE52210	5	14519495	14520092	598	-	DNA	AT5G36870.1
AT5G36870	AT5TE52225	5	14521915	14523718	1804	-	RC/Helitron	AT5G36870.1
AT5G36870	AT5TE52230	5	14523727	14525621	1895	+	DNA/MuDR	AT5G36870.1
AT5G36870	AT5TE52235	5	14525622	14526384	763	-	RC/Helitron	AT5G36870.1
AT5G37180	AT5TE53055	5	14720028	14720144	117	-	DNA/En-Spm	AT5G37180.1
AT5G38280	AT5TE55350	5	15296308	15297047	740	+	DNA/HAT	AT5G38280.1
AT5G42600	AT5TE61585	5	17054399	17054565	167	+	RathE1_cons	AT5G42600.1
AT5G43660	AT5TE63400	5	17537755	17537924	170	+	LTR/Copia	AT5G43660.1
AT5G44980	AT5TE65420	5	18160353	18160556	204	+	LTR/Copia	AT5G44980.1
AT5G45260	AT5TE65980	5	18331004	18331279	276	-	DNA/MuDR	AT5G45260.1
AT5G49440	AT5TE72200	5	20048358	20049583	1226	-	LINE?	AT5G49440.1
AT5G50570	AT5TE74135	5	20582278	20582448	171	+	DNA/En-Spm	AT5G50570.1
AT5G53110	AT5TE77565	5	21529707	21532238	2532	+	RC/Helitron	AT5G53110.1
AT5G53810	AT5TE78710	5	21851493	21852224	732	+	LTR/Copia	AT5G53810.1
AT5G55565	AT5TE81030	5	22510693	22512918	2226	-	DNA/MuDR	AT5G55565.1
AT5G55565	AT5TE81035	5	22512919	22513187	269	-	DNA/Mariner	AT5G55565.1
AT5G61140	AT5TE88530	5	24601314	24602178	865	+	DNA/Harbinger	AT5G61140.2
AT5G63800	AT5TE91840	5	25530525	25531624	1100	-	DNA	AT5G63800.1
AT5G63800	AT5TE91850	5	25531625	25532181	557	+	RC/Helitron	AT5G63800.1

## Sheet: intronicTEs
geneID	transposonID	chromosome	start	end	width	strand	family	transcriptID
AT1G02470	AT1TE01665	1	512671	513136	466	-	DNA/MuDR	AT1G02470.1
AT1G10586	AT1TE11380	1	3497680	3498994	1315	-	RC/Helitron	AT1G10586.1
AT1G11270	AT1TE12295	1	3780765	3785721	4957	+	LTR/Copia	AT1G11270.2
AT1G17745	AT1TE19730	1	6102454	6103091	638	+	RC/Helitron	AT1G17745.1
AT1G20860	AT1TE23420	1	7254947	7257226	2280	-	DNA/MuDR	AT1G20860.1
AT1G23670	AT1TE27030	1	8374592	8375449	858	+	RC/Helitron	AT1G23670.1
AT1G28230	AT1TE31750	1	9862557	9863860	1304	+	RC/Helitron	AT1G28230.1
AT1G28630	AT1TE32455	1	10060620	10060876	257	-	DNA	AT1G28630.4
AT1G30780	AT1TE35290	1	10924684	10924942	259	-	DNA	AT1G30780.1
AT1G31710	AT1TE36715	1	11351513	11352725	1213	-	RC/Helitron	AT1G31710.1
AT1G32270	AT1TE37680	1	11643080	11643309	230	+	DNA/HAT	AT1G32270.1
AT1G32270	AT1TE37685	1	11644394	11644558	165	-	RathE1_cons	AT1G32270.1
AT1G33080	AT1TE38820	1	11987748	11988416	669	+	RC/Helitron	AT1G33080.1
AT1G33790	AT1TE39820	1	12257210	12257975	766	+	RC/Helitron	AT1G33790.2
AT1G33930	AT1TE40075	1	12324807	12326024	1218	+	RC/Helitron	AT1G33930.1
AT1G33950	AT1TE40120	1	12333625	12338573	4949	+	RC/Helitron	AT1G33950.2
AT1G33960	AT1TE40175	1	12346862	12347086	225	-	DNA/MuDR	AT1G33960.1
AT1G34050	AT1TE40315	1	12394285	12394446	162	+	RathE1_cons	AT1G34050.1
AT1G34550	AT1TE41310	1	12651410	12651914	505	+	DNA/HAT	AT1G34550.1
AT1G34580	AT1TE41340	1	12662731	12662924	194	-	RathE1_cons	AT1G34580.1
AT1G35320	AT1TE42255	1	12961830	12962163	334	-	DNA/MuDR	AT1G35320.1
AT1G35350	AT1TE42340	1	12983044	12983179	136	-	DNA/MuDR	AT1G35350.1
AT1G36180	AT1TE44345	1	13548239	13549900	1662	+	RC/Helitron	AT1G36180.1
AT1G36340	AT1TE44780	1	13684550	13684676	127	-	LINE/L1	AT1G36340.1
AT1G41920	AT1TE51655	1	15683601	15683790	190	-	LTR/Gypsy	AT1G41920.1
AT1G42560	AT1TE52675	1	15980798	15980948	151	-	DNA/HAT	AT1G42560.1
AT1G43780	AT1TE54610	1	16564148	16564523	376	-	DNA/MuDR	AT1G43780.1
AT1G44080	AT1TE55360	1	16754573	16755211	639	+	LTR/Copia	AT1G44080.1
AT1G44575	AT1TE55865	1	16872759	16872870	112	+	LINE/L1	AT1G44575.1
AT1G44750	AT1TE55945	1	16892790	16893612	823	-	RC/Helitron	AT1G44750.1
AT1G48820	AT1TE59875	1	18055831	18056097	267	-	DNA	AT1G48820.1
AT1G50060	AT1TE61465	1	18551539	18552259	721	-	DNA/Pogo	AT1G50060.1
AT1G51820	AT1TE63760	1	19240623	19240970	348	+	DNA	AT1G51820.1
AT1G52110	AT1TE64205	1	19388189	19388376	188	-	DNA/MuDR	AT1G52110.1
AT1G52990	AT1TE65250	1	19741472	19742139	668	-	RC/Helitron	AT1G52990.1
AT1G54040	AT1TE66645	1	20172045	20173718	1674	+	RC/Helitron	AT1G54040.2
AT1G58520	AT1TE71705	1	21731638	21732236	599	+	DNA/HAT	AT1G58520.2
AT1G58602	AT1TE71770	1	21746740	21747327	588	-	DNA/HAT	AT1G58602.2
AT1G58602	AT1TE71775	1	21748194	21753542	5349	+	LTR/Copia	AT1G58602.2
AT1G58602	AT1TE71790	1	21754301	21755914	1614	-	DNA/MuDR	AT1G58602.2
AT1G59950	AT1TE72875	1	22069212	22069853	642	+	LINE/L1	AT1G59950.1
AT1G62560	AT1TE76345	1	23160754	23160977	224	+	LINE/L1	AT1G62560.1
AT1G63870	AT1TE78070	1	23710109	23711252	1144	+	RC/Helitron	AT1G63870.1
AT1G63870	AT1TE78075	1	23711253	23711402	150	+	DNA/MuDR	AT1G63870.1
AT1G65450	AT1TE79940	1	24317404	24317613	210	+	RathE1_cons	AT1G65450.1
AT1G65681	AT1TE80250	1	24428900	24429318	419	+	LTR/Copia	AT1G65681.1
AT1G65985	AT1TE80690	1	24564713	24565614	902	+	DNA/Harbinger	AT1G65985.1
AT1G66280	AT1TE81160	1	24709061	24709194	134	+	LINE/L1	AT1G66280.1
AT1G74290	AT1TE91400	1	27932606	27933669	1064	+	DNA/HAT	AT1G74290.1
AT1G75090	AT1TE92240	1	28188833	28189131	299	+	DNA/Mariner	AT1G75090.1
AT1G79150	AT1TE97390	1	29774154	29775138	985	-	RC/Helitron	AT1G79150.1
AT1G79700	AT1TE98095	1	29992348	29992610	263	-	DNA/Tc1	AT1G79700.2
AT2G01830	AT2TE01530	2	368356	368592	237	+	LINE/L1	AT2G01830.3
AT2G01960	AT2TE01905	2	450914	451330	417	+	DNA	AT2G01960.1
AT2G03260	AT2TE04430	2	990831	991006	176	+	LINE/L1	AT2G03260.1
AT2G03330	AT2TE04520	2	1010609	1011039	431	-	DNA/MuDR	AT2G03330.1
AT2G04160	AT2TE06420	2	1403862	1404635	774	+	DNA/MuDR	AT2G04160.1
AT2G04190	AT2TE06565	2	1428554	1429385	832	+	DNA/HAT	AT2G04190.1
AT2G05500	AT2TE09240	2	2014819	2015001	183	+	SINE	AT2G05500.1
AT2G06025	AT2TE10835	2	2349457	2349693	237	-	DNA/Mariner	AT2G06025.1
AT2G06050	AT2TE10885	2	2360548	2361429	882	-	RC/Helitron	AT2G06050.1
AT2G06050	AT2TE10890	2	2360666	2360951	286	-	DNA/Mariner	AT2G06050.1
AT2G07180	AT2TE13000	2	2982970	2983099	130	-	LINE/L1	AT2G07180.2
AT2G07680	AT2TE15340	2	3517283	3517482	200	-	RathE3_cons	AT2G07680.1
AT2G07680	AT2TE15350	2	3521217	3521390	174	-	LINE/L1	AT2G07680.1
AT2G11851	AT2TE19875	2	4788267	4788812	546	-	RC/Helitron	AT2G11851.1
AT2G13820	AT2TE23480	2	5774527	5775710	1184	+	DNA/MuDR	AT2G13820.1
AT2G14080	AT2TE24140	2	5925853	5926014	162	-	LINE/L1	AT2G14080.1
AT2G14285	AT2TE24650	2	6053174	6053448	275	-	LINE/L1	AT2G14285.1
AT2G14440	AT2TE25005	2	6145861	6146006	146	+	RathE1_cons	AT2G14440.1
AT2G14510	AT2TE25080	2	6172524	6172686	163	-	RathE1_cons	AT2G14510.1
AT2G16970	AT2TE30145	2	7370062	7370328	267	-	DNA/Mariner	AT2G16970.1
AT2G19360	AT2TE34910	2	8379698	8381945	2248	-	DNA/Harbinger	AT2G19360.1
AT2G21550	AT2TE39090	2	9228587	9229177	591	-	RC/Helitron	AT2G21550.1
AT2G21920	AT2TE39665	2	9345031	9345355	325	+	DNA/Harbinger	AT2G21920.1
AT2G23220	AT2TE42285	2	9885234	9885584	351	+	DNA/MuDR	AT2G23220.1
AT2G23610	AT2TE42990	2	10045354	10045588	235	+	DNA	AT2G23610.1
AT2G25160	AT2TE45930	2	10709676	10709839	164	-	RathE1_cons	AT2G25160.1
AT2G29840	AT2TE55660	2	12733208	12733388	181	+	LTR/Copia	AT2G29840.1
AT2G30432	AT2TE56790	2	12968844	12969756	913	+	RC/Helitron	AT2G30432.1
AT2G32270	AT2TE60335	2	13704927	13705027	101	+	LINE/L1	AT2G32270.1
AT2G34100	AT2TE63785	2	14405720	14405888	169	+	DNA/MuDR	AT2G34100.2
AT2G34100	AT2TE63800	2	14407884	14412449	4566	+	DNA/En-Spm	AT2G34100.2
AT2G43445	AT2TE81690	2	18041932	18042151	220	+	DNA/Mariner	AT2G43445.1
AT3G05410	AT3TE06550	3	1555420	1560680	5261	-	LINE/L1	AT3G05410.2
AT3G05540	AT3TE06750	3	1607057	1607551	495	+	LTR/Gypsy	AT3G05540.1
AT3G08560	AT3TE10950	3	2600864	2601601	738	-	DNA/HAT	AT3G08560.1
AT3G24255	AT3TE36835	3	8789308	8791042	1735	+	LINE/L1	AT3G24255.2
AT3G27400	AT3TE42190	3	10140741	10140854	114	+	SINE	AT3G27400.1
AT3G28070	AT3TE43415	3	10449619	10450104	486	-	DNA/HAT	AT3G28070.1
AT3G28080	AT3TE43425	3	10453642	10454441	800	-	DNA/Pogo	AT3G28080.1
AT3G28100	AT3TE43440	3	10456782	10458506	1725	-	RC/Helitron	AT3G28100.1
AT3G28100	AT3TE43450	3	10459718	10459885	168	-	DNA/HAT	AT3G28100.1
AT3G28860	AT3TE45230	3	10876350	10876509	160	+	LINE/L1	AT3G28860.1
AT3G29190	AT3TE46410	3	11162716	11162970	255	-	RathE2_cons	AT3G29190.1
AT3G29255	AT3TE46690	3	11210091	11210245	155	-	LINE/L1	AT3G29255.1
AT3G29720	AT3TE48075	3	11550423	11550552	130	-	DNA/En-Spm	AT3G29720.1
AT3G29720	AT3TE48080	3	11550554	11551160	607	+	RC/Helitron	AT3G29720.1
AT3G29796	AT3TE48705	3	11709179	11709417	239	-	DNA/En-Spm	AT3G29796.1
AT3G30290	AT3TE49605	3	11917920	11918527	608	-	DNA/Pogo	AT3G30290.1
AT3G30842	AT3TE51870	3	12599258	12599520	263	-	DNA/Mariner	AT3G30842.1
AT3G32400	AT3TE54520	3	13360152	13360302	151	-	LTR/Copia	AT3G32400.1
AT3G32920	AT3TE54905	3	13486882	13488591	1710	-	LINE/L1	AT3G32920.2
AT3G42180	AT3TE58860	3	14325569	14326418	850	-	DNA	AT3G42180.1
AT3G43260	AT3TE61895	3	15220272	15220965	694	+	DNA/Pogo	AT3G43260.1
AT3G43400	AT3TE62265	3	15333396	15333664	269	+	LTR/Copia	AT3G43400.1
AT3G43790	AT3TE63320	3	15659133	15659445	313	+	DNA/MuDR	AT3G43790.3
AT3G43990	AT3TE63820	3	15784437	15784620	184	-	RathE1_cons	AT3G43990.1
AT3G44130	AT3TE64245	3	15883041	15883253	213	-	RC/Helitron	AT3G44130.1
AT3G44220	AT3TE64455	3	15928679	15929052	374	-	DNA/MuDR	AT3G44220.1
AT3G44560	AT3TE65425	3	16152383	16152579	197	-	DNA/En-Spm	AT3G44560.1
AT3G44980	AT3TE66660	3	16441325	16441487	163	-	RathE1_cons	AT3G44980.1
AT3G45780	AT3TE68105	3	16817888	16817997	110	-	RathE2_cons	AT3G45780.1
AT3G45990	AT3TE68485	3	16901159	16904131	2973	+	RC/Helitron	AT3G45990.1
AT3G46120	AT3TE68660	3	16937019	16939286	2268	-	RC/Helitron	AT3G46120.1
AT3G46340	AT3TE69010	3	17027077	17027279	203	-	DNA/MuDR	AT3G46340.1
AT3G46490	AT3TE69355	3	17116582	17117076	495	-	RC/Helitron	AT3G46490.1
AT3G47290	AT3TE70610	3	17421065	17421397	333	-	LTR/Copia	AT3G47290.1
AT3G47770	AT3TE71370	3	17619075	17619236	162	+	RathE1_cons	AT3G47770.1
AT3G48720	AT3TE73160	3	18047100	18048088	989	-	DNA/MuDR	AT3G48720.1
AT3G48770	AT3TE73320	3	18085062	18085700	639	-	RC/Helitron	AT3G48770.1
AT3G52680	AT3TE79270	3	19528898	19530038	1141	+	RC/Helitron	AT3G52680.2
AT3G60961	AT3TE91840	3	22541413	22542618	1206	-	LTR/Copia	AT3G60961.1
AT3G60961	AT3TE91850	3	22543692	22545207	1516	-	LINE/L1	AT3G60961.1
AT4G00960	AT4TE02155	4	415485	415848	364	+	DNA/MuDR	AT4G00960.1
AT4G01130	AT4TE02530	4	486192	486642	451	-	DNA/HAT	AT4G01130.1
AT4G01340	AT4TE02905	4	555380	555742	363	-	LINE?	AT4G01340.1
AT4G02320	AT4TE05200	4	1023826	1024282	457	-	DNA/MuDR	AT4G02320.1
AT4G02330	AT4TE05235	4	1033586	1034087	502	+	DNA/MuDR	AT4G02330.1
AT4G02700	AT4TE06080	4	1190061	1190301	241	+	DNA/Mariner	AT4G02700.1
AT4G02760	AT4TE06260	4	1224822	1224982	161	+	LTR/Gypsy	AT4G02760.2
AT4G03040	AT4TE06840	4	1342272	1342860	589	-	RC/Helitron	AT4G03040.1
AT4G04330	AT4TE10035	4	2117281	2117972	692	+	DNA/HAT	AT4G04330.1
AT4G04450	AT4TE10375	4	2218641	2218840	200	-	RathE3_cons	AT4G04450.1
AT4G04570	AT4TE10620	4	2292236	2292359	124	-	RathE1_cons	AT4G04570.1
AT4G04710	AT4TE11140	4	2390868	2391037	170	-	RathE1_cons	AT4G04710.1
AT4G04750	AT4TE11280	4	2420270	2420447	178	-	RathE3_cons	AT4G04750.1
AT4G04750	AT4TE11290	4	2422124	2422382	259	+	DNA/Mariner	AT4G04750.1
AT4G04760	AT4TE11310	4	2425845	2426014	170	+	DNA/MuDR	AT4G04760.1
AT4G04840	AT4TE11410	4	2450347	2450564	218	+	LINE/L1	AT4G04840.1
AT4G04980	AT4TE11920	4	2547491	2547697	207	+	LINE/L1	AT4G04980.1
AT4G04990	AT4TE11970	4	2555769	2556147	379	+	DNA	AT4G04990.1
AT4G04990	AT4TE11975	4	2556148	2556578	431	-	RC/Helitron	AT4G04990.1
AT4G08280	AT4TE21780	4	5230692	5230870	179	+	RC/Helitron	AT4G08280.1
AT4G08300	AT4TE21850	4	5246784	5247432	649	-	RC/Helitron	AT4G08300.1
AT4G08450	AT4TE22395	4	5368686	5369485	800	-	DNA/Pogo	AT4G08450.1
AT4G08620	AT4TE23020	4	5502935	5503612	678	+	RC/Helitron	AT4G08620.1
AT4G08620	AT4TE23040	4	5505091	5505391	301	+	DNA	AT4G08620.1
AT4G08780	AT4TE23485	4	5604324	5606538	2215	+	RC/Helitron	AT4G08780.1
AT4G09012	AT4TE24280	4	5782352	5782761	410	-	DNA	AT4G09012.1
AT4G09960	AT4TE26490	4	6238749	6238916	168	+	LINE/L1	AT4G09960.4
AT4G10060	AT4TE26740	4	6290635	6290788	154	-	RathE1_cons	AT4G10060.1
AT4G10210	AT4TE27090	4	6359735	6359928	194	-	RathE1_cons	AT4G10210.1
AT4G10310	AT4TE27260	4	6394591	6395333	743	+	DNA/Pogo	AT4G10310.1
AT4G11050	AT4TE28980	4	6748757	6748926	170	-	RathE3_cons	AT4G11050.1
AT4G11170	AT4TE29290	4	6812839	6812989	151	-	DNA/MuDR	AT4G11170.1
AT4G11340	AT4TE29715	4	6894815	6895675	861	-	RC/Helitron	AT4G11340.1
AT4G11730	AT4TE30640	4	7067287	7067605	319	-	DNA/Mariner	AT4G11730.1
AT4G12270	AT4TE31785	4	7299576	7299784	209	-	DNA/MuDR	AT4G12270.1
AT4G13310	AT4TE33975	4	7752225	7752588	364	-	DNA/MuDR	AT4G13310.1
AT4G15290	AT4TE38960	4	8725002	8726370	1369	+	RC/Helitron	AT4G15290.1
AT4G15340	AT4TE39115	4	8758669	8759402	734	+	LTR/Copia	AT4G15340.1
AT4G15440	AT4TE39495	4	8836471	8837145	675	-	RC/Helitron	AT4G15440.1
AT4G16920	AT4TE43010	4	9522644	9524007	1364	-	RC/Helitron	AT4G16920.1
AT4G19500	AT4TE48640	4	10631136	10631246	111	+	RC/Helitron	AT4G19500.2
AT4G19970	AT4TE49605	4	10822164	10822364	201	+	RC/Helitron	AT4G19970.1
AT4G20210	AT4TE50035	4	10914753	10915625	873	+	RC/Helitron	AT4G20210.1
AT4G20220	AT4TE50065	4	10920962	10921345	384	-	LTR/Copia	AT4G20220.1
AT4G23510	AT4TE57000	4	12269420	12269612	193	+	LTR/Copia	AT4G23510.1
AT4G24000	AT4TE58010	4	12462736	12462996	261	+	DNA/Mariner	AT4G24000.1
AT4G25120	AT4TE60280	4	12892354	12892759	406	+	DNA	AT4G25120.1
AT4G27890	AT4TE65510	4	13887249	13888108	860	+	DNA/Harbinger	AT4G27890.1
AT4G31670	AT4TE73090	4	15338869	15339050	182	-	LINE?	AT4G31670.1
AT4G31910	AT4TE73655	4	15441566	15442207	642	-	RC/Helitron	AT4G31910.1
AT4G33300	AT4TE76870	4	16054514	16056192	1679	-	RC/Helitron	AT4G33300.2
AT5G21105	AT5TE25950	5	7175245	7176141	897	-	RC/Helitron	AT5G21105.3
AT5G22150	AT5TE26550	5	7344354	7344458	105	-	DNA	AT5G22150.1
AT5G22420	AT5TE26870	5	7430838	7431008	171	+	DNA/Tc1	AT5G22420.1
AT5G24160	AT5TE29605	5	8184871	8185420	550	+	RC/Helitron	AT5G24160.1
AT5G24160	AT5TE29610	5	8185084	8185313	230	+	DNA/Mariner	AT5G24160.1
AT5G24220	AT5TE29735	5	8226893	8227023	131	+	RathE1_cons	AT5G24220.1
AT5G24960	AT5TE31120	5	8601500	8601780	281	-	DNA	AT5G24960.1
AT5G24960	AT5TE31125	5	8601781	8602757	977	-	RC/Helitron	AT5G24960.1
AT5G25370	AT5TE31865	5	8805913	8806043	131	-	RathE1_cons	AT5G25370.1
AT5G27300	AT5TE34915	5	9623272	9623834	563	-	DNA/Pogo	AT5G27300.2
AT5G27530	AT5TE35280	5	9718899	9719157	259	-	LINE?	AT5G27530.1
AT5G28237	AT5TE37215	5	10209526	10212270	2745	+	RC/Helitron	AT5G28237.1
AT5G28237	AT5TE37230	5	10212745	10213109	365	+	DNA/MuDR	AT5G28237.1
AT5G33290	AT5TE44485	5	12559665	12559968	304	-	DNA/Mariner	AT5G33290.1
AT5G36150	AT5TE50835	5	14221880	14221982	103	-	RathE1_cons	AT5G36150.1
AT5G36180	AT5TE50915	5	14241498	14241727	230	-	LINE/L1	AT5G36180.1
AT5G36870	AT5TE52210	5	14519495	14520092	598	-	DNA	AT5G36870.1
AT5G36870	AT5TE52230	5	14523727	14525621	1895	+	DNA/MuDR	AT5G36870.1
AT5G36870	AT5TE52235	5	14525622	14526384	763	-	RC/Helitron	AT5G36870.1
AT5G37180	AT5TE53055	5	14720028	14720144	117	-	DNA/En-Spm	AT5G37180.1
AT5G38280	AT5TE55350	5	15296308	15297047	740	+	DNA/HAT	AT5G38280.1
AT5G42600	AT5TE61585	5	17054399	17054565	167	+	RathE1_cons	AT5G42600.1
AT5G43660	AT5TE63400	5	17537755	17537924	170	+	LTR/Copia	AT5G43660.1
AT5G45260	AT5TE65980	5	18331004	18331279	276	-	DNA/MuDR	AT5G45260.1
AT5G53110	AT5TE77565	5	21529707	21532238	2532	+	RC/Helitron	AT5G53110.1
AT5G53810	AT5TE78710	5	21851493	21852224	732	+	LTR/Copia	AT5G53810.1
AT5G55565	AT5TE81030	5	22510693	22512918	2226	-	DNA/MuDR	AT5G55565.1
AT5G55565	AT5TE81035	5	22512919	22513187	269	-	DNA/Mariner	AT5G55565.1
AT5G61140	AT5TE88530	5	24601314	24602178	865	+	DNA/Harbinger	AT5G61140.2
AT5G63800	AT5TE91840	5	25530525	25531624	1100	-	DNA	AT5G63800.1
AT5G63800	AT5TE91850	5	25531625	25532181	557	+	RC/Helitron	AT5G63800.1

## Sheet: exonicTEs
geneID	transposonID	chromosome	start	end	width	strand	family	transcriptID
AT1G13870	AT1TE15370	1	4748157	4748407	251	-	DNA/HAT	AT1G13870.1
AT1G18310	AT1TE20410	1	6302582	6303156	575	+	LTR/Copia	AT1G18310.1
AT1G35320	AT1TE42250	1	12959522	12959966	445	-	LTR/Gypsy	AT1G35320.1
AT1G36950	AT1TE46025	1	14009713	14010075	363	-	DNA/MuDR	AT1G36950.1
AT1G43020	AT1TE53230	1	16156712	16156897	186	+	RathE1_cons	AT1G43020.1
AT1G54720	AT1TE67450	1	20423239	20423739	501	-	LTR/Copia	AT1G54720.1
AT1G56510	AT1TE69990	1	21172521	21173437	917	-	RC/Helitron	AT1G56510.1
AT1G58808	AT1TE71910	1	21786594	21786755	162	+	LTR/Copia	AT1G58808.1
AT1G59780	AT1TE72630	1	21995240	21996608	1369	+	DNA/MuDR	AT1G59780.1
AT1G63750	AT1TE77880	1	23651611	23652016	406	-	DNA	AT1G63750.1
AT2G12480	AT2TE20860	2	5072393	5072501	109	-	LTR/Copia	AT2G12480.2
AT2G18480	AT2TE33250	2	8009347	8009614	268	-	DNA	AT2G18480.1
AT2G18880	AT2TE33975	2	8172336	8175073	2738	-	RC/Helitron	AT2G18880.1
AT2G31700	AT2TE59240	2	13480882	13481528	647	-	DNA/HAT	AT2G31700.1
AT2G38255	AT2TE71730	2	16022058	16023966	1909	-	DNA/MuDR	AT2G38255.1
AT3G28925	AT3TE45580	3	10958671	10958816	146	+	RathE1_cons	AT3G28925.1
AT3G29790	AT3TE48560	3	11693135	11693278	144	+	DNA/En-Spm	AT3G29790.1
AT3G29796	AT3TE48695	3	11708655	11708984	330	+	DNA/MuDR	AT3G29796.1
AT3G29796	AT3TE48710	3	11709418	11709777	360	+	DNA/MuDR	AT3G29796.1
AT3G29796	AT3TE48720	3	11710170	11710499	330	+	DNA/MuDR	AT3G29796.1
AT3G29796	AT3TE48735	3	11710924	11711253	330	+	DNA/MuDR	AT3G29796.1
AT3G30320	AT3TE49685	3	11931315	11932095	781	-	DNA	AT3G30320.1
AT4G02300	AT4TE05155	4	1010063	1012276	2214	+	RC/Helitron	AT4G02300.1
AT4G04510	AT4TE10475	4	2244773	2244847	75	+	LINE/L1	AT4G04510.1
AT4G04775	AT4TE11335	4	2431192	2431544	353	+	DNA/MuDR	AT4G04775.1
AT4G08160	AT4TE21415	4	5159489	5160365	877	+	RC/Helitron	AT4G08160.2
AT4G13310	AT4TE33970	4	7751807	7752727	921	-	RC/Helitron	AT4G13310.1
AT4G15370	AT4TE39195	4	8776571	8778131	1561	+	RC/Helitron	AT4G15370.1
AT4G16990	AT4TE43210	4	9560658	9561027	370	-	DNA	AT4G16990.4
AT5G15690	AT5TE18475	5	5113978	5114330	353	-	DNA/MuDR	AT5G15690.1
AT5G28824	AT5TE39420	5	10844359	10845713	1355	+	DNA/MuDR	AT5G28824.1
AT5G36870	AT5TE52225	5	14521915	14523718	1804	-	RC/Helitron	AT5G36870.1
AT5G44980	AT5TE65420	5	18160353	18160556	204	+	LTR/Copia	AT5G44980.1
AT5G49440	AT5TE72200	5	20048358	20049583	1226	-	LINE?	AT5G49440.1
AT5G50570	AT5TE74135	5	20582278	20582448	171	+	DNA/En-Spm	AT5G50570.1

## Sheet: otherTEs
geneID	transposonID	chromosome	start	end	width	strand	family	transcriptID
AT1G03010	AT1TE02265	1	696359	698088	1730	-	RC/Helitron	AT1G03010.1
AT1G03150	AT1TE02465	1	758410	760660	2251	+	RC/Helitron	AT1G03150.1
AT1G03410	AT1TE02770	1	846664	847739	1076	+	Unassigned	AT1G03410.1
AT1G04330	AT1TE03785	1	1160069	1161548	1480	+	RC/Helitron	AT1G04330.1
AT1G07025	AT1TE07050	1	2157095	2157660	566	+	LTR/Copia	AT1G07025.1
AT1G07980	AT1TE08050	1	2472646	2473306	661	-	RC/Helitron	AT1G07980.1
AT1G08070	AT1TE08190	1	2513507	2514452	946	+	RC/Helitron	AT1G08070.1
AT1G08730	AT1TE09080	1	2788430	2800701	12272	+	DNA/MuDR	AT1G08730.1
AT1G09245	AT1TE09700	1	2986279	2986950	672	-	RC/Helitron	AT1G09245.1
AT1G10190	AT1TE10865	1	3342380	3343773	1394	-	RC/Helitron	AT1G10190.1
AT1G10400	AT1TE11110	1	3413481	3414911	1431	+	RC/Helitron	AT1G10400.1
AT1G11592	AT1TE12665	1	3895094	3897046	1953	+	LTR/Copia	AT1G11592.2
AT1G14518	AT1TE16080	1	4966556	4967016	461	+	RC/Helitron	AT1G14518.1
AT1G15670	AT1TE17415	1	5391427	5392691	1265	+	DNA/MuDR	AT1G15670.1
AT1G17147	AT1TE18955	1	5862942	5863602	661	+	RC/Helitron	AT1G17147.1
AT1G17490	AT1TE19430	1	6009292	6014116	4825	-	LTR/Copia	AT1G17490.1
AT1G18600	AT1TE20755	1	6402736	6405391	2656	-	RC/Helitron	AT1G18600.1
AT1G18870	AT1TE21130	1	6513628	6515466	1839	+	RC/Helitron	AT1G18870.1
AT1G19270	AT1TE21575	1	6661365	6662607	1243	+	RC/Helitron	AT1G19270.1
AT1G20280	AT1TE22695	1	7023493	7024640	1148	+	DNA/MuDR	AT1G20280.1
AT1G21940	AT1TE24850	1	7714708	7722547	7840	+	LTR/Copia	AT1G21940.1
AT1G22120	AT1TE25115	1	7809355	7812396	3042	-	RC/Helitron	AT1G22120.1
AT1G22130	AT1TE25115	1	7809355	7812396	3042	-	RC/Helitron	AT1G22130.1
AT1G22720	AT1TE25880	1	8043908	8044323	416	-	LTR/Gypsy	AT1G22720.1
AT1G23060	AT1TE26305	1	8169457	8170783	1327	+	RC/Helitron	AT1G23060.1
AT1G23720	AT1TE27095	1	8391454	8392741	1288	+	RC/Helitron	AT1G23720.1
AT1G23950	AT1TE27340	1	8471385	8473869	2485	+	RC/Helitron	AT1G23950.5
AT1G24210	AT1TE27655	1	8573146	8573632	487	-	DNA/MuDR	AT1G24210.1
AT1G26380	AT1TE29390	1	9125657	9126902	1246	-	RC/Helitron	AT1G26380.1
AT1G26460	AT1TE29500	1	9154729	9154986	258	-	DNA	AT1G26460.1
AT1G26558	AT1TE29570	1	9175323	9177761	2439	+	DNA/Harbinger	AT1G26558.2
AT1G27030	AT1TE30250	1	9383801	9386902	3102	+	RC/Helitron	AT1G27030.1
AT1G27040	AT1TE30250	1	9383801	9386902	3102	+	RC/Helitron	AT1G27040.1
AT1G28120	AT1TE31590	1	9815535	9818719	3185	+	RC/Helitron	AT1G28120.1
AT1G28240	AT1TE31775	1	9864972	9873666	8695	+	RC/Helitron	AT1G28240.1
AT1G28327	AT1TE32015	1	9928214	9931937	3724	+	LTR/Copia	AT1G28327.1
AT1G28600	AT1TE32425	1	10050991	10051205	215	-	DNA/Mariner	AT1G28600.2
AT1G29025	AT1TE32655	1	10123475	10124428	954	+	RC/Helitron	AT1G29025.1
AT1G30135	AT1TE34295	1	10597131	10598763	1633	-	RC/Helitron	AT1G30135.1
AT1G30140	AT1TE34295	1	10597131	10598763	1633	-	RC/Helitron	AT1G30140.1
AT1G30250	AT1TE34435	1	10646145	10647068	924	-	RC/Helitron	AT1G30250.1
AT1G31270	AT1TE36130	1	11178291	11178953	663	+	LTR/Copia	AT1G31270.1
AT1G31530	AT1TE36485	1	11280157	11285438	5282	-	RC/Helitron	AT1G31530.1
AT1G31600	AT1TE36605	1	11315041	11316663	1623	-	DNA/HAT	AT1G31600.1
AT1G31810	AT1TE36890	1	11406187	11410813	4627	-	RC/Helitron	AT1G31810.1
AT1G32172	AT1TE37490	1	11580501	11581114	614	+	LTR/Gypsy	AT1G32172.1
AT1G32290	AT1TE37705	1	11647283	11650225	2943	+	RC/Helitron	AT1G32290.1
AT1G32420	AT1TE37890	1	11698914	11702020	3107	+	RC/Helitron	AT1G32420.1
AT1G32430	AT1TE37925	1	11706323	11709051	2729	+	RC/Helitron	AT1G32430.1
AT1G32870	AT1TE38570	1	11910245	11911721	1477	+	RC/Helitron	AT1G32870.2
AT1G33070	AT1TE38775	1	11979511	11983039	3529	+	RC/Helitron	AT1G33070.1
AT1G33120	AT1TE38915	1	12012509	12013095	587	-	DNA	AT1G33120.1
AT1G33940	AT1TE40090	1	12327780	12330899	3120	-	RC/Helitron	AT1G33940.1
AT1G34020	AT1TE40240	1	12363714	12366869	3156	-	RC/Helitron	AT1G34020.1
AT1G34095	AT1TE40355	1	12406582	12412746	6165	+	LTR/Copia	AT1G34095.1
AT1G34150	AT1TE40465	1	12439276	12440987	1712	+	RC/Helitron	AT1G34150.1
AT1G34400	AT1TE40940	1	12566243	12568303	2061	+	LTR/Gypsy	AT1G34400.1
AT1G34440	AT1TE41025	1	12592611	12592835	225	-	DNA/MuDR	AT1G34440.1
AT1G35035	AT1TE41725	1	12809579	12811044	1466	-	RC/Helitron	AT1G35035.1
AT1G35180	AT1TE41905	1	12872492	12877301	4810	+	RC/Helitron	AT1G35180.1
AT1G35490	AT1TE42660	1	13063323	13065601	2279	-	RC/Helitron	AT1G35490.1
AT1G35900	AT1TE43640	1	13347745	13349384	1640	+	LTR/Gypsy	AT1G35900.1
AT1G36078	AT1TE44125	1	13482748	13490426	7679	-	DNA/MuDR	AT1G36078.1
AT1G36100	AT1TE44155	1	13495213	13496225	1013	-	RC/Helitron	AT1G36100.1
AT1G36310	AT1TE44730	1	13667559	13669447	1889	+	RC/Helitron	AT1G36310.1
AT1G36340	AT1TE44785	1	13684722	13686164	1443	-	RC/Helitron	AT1G36340.1
AT1G36580	AT1TE45315	1	13818513	13823827	5315	+	LTR/Gypsy	AT1G36580.1
AT1G36756	AT1TE45695	1	13912834	13917514	4681	+	LTR/Gypsy	AT1G36756.1
AT1G36756	AT1TE45705	1	13917578	13919016	1439	+	LTR/Gypsy	AT1G36756.1
AT1G36950	AT1TE46020	1	14009001	14009712	712	+	RC/Helitron	AT1G36950.1
AT1G37150	AT1TE46575	1	14177934	14183631	5698	-	LTR/Gypsy	AT1G37150.4
AT1G38131	AT1TE46900	1	14292522	14293069	548	+	DNA/HAT	AT1G38131.1
AT1G38131	AT1TE46925	1	14296180	14298031	1852	-	RC/Helitron	AT1G38131.1
AT1G38950	AT1TE48020	1	14582194	14588322	6129	-	LTR/Gypsy	AT1G38950.1
AT1G40129	AT1TE50115	1	15240538	15244617	4080	+	LTR/Gypsy	AT1G40129.1
AT1G41820	AT1TE51260	1	15546604	15586942	40339	+	LTR/Gypsy	AT1G41820.1
AT1G41920	AT1TE51645	1	15676217	15683600	7384	-	LTR/Gypsy	AT1G41920.1
AT1G42680	AT1TE52860	1	16038908	16045334	6427	+	DNA/Harbinger	AT1G42680.1
AT1G43310	AT1TE53815	1	16342554	16347999	5446	-	RC/Helitron	AT1G43310.1
AT1G43310	AT1TE53825	1	16343290	16346824	3535	+	DNA/MuDR	AT1G43310.1
AT1G43330	AT1TE53915	1	16360021	16361175	1155	-	LTR/Gypsy	AT1G43330.1
AT1G43415	AT1TE53975	1	16375018	16379642	4625	+	LTR/Gypsy	AT1G43415.1
AT1G43665	AT1TE54250	1	16453797	16455250	1454	-	RC/Helitron	AT1G43665.1
AT1G43690	AT1TE54370	1	16477701	16478334	634	+	RC/Helitron	AT1G43690.1
AT1G43730	AT1TE54480	1	16509771	16528903	19133	-	LTR/Gypsy	AT1G43730.1
AT1G43760	AT1TE54480	1	16509771	16528903	19133	-	LTR/Gypsy	AT1G43760.1
AT1G43770	AT1TE54585	1	16551716	16557069	5354	-	LTR/Copia	AT1G43770.2
AT1G43860	AT1TE54795	1	16624426	16625815	1390	-	DNA/MuDR	AT1G43860.1
AT1G43900	AT1TE54900	1	16651813	16654044	2232	-	RC/Helitron	AT1G43900.1
AT1G43970	AT1TE55000	1	16677321	16683590	6270	+	LTR/Copia	AT1G43970.1
AT1G44080	AT1TE55345	1	16752948	16754009	1062	-	RC/Helitron	AT1G44080.1
AT1G44542	AT1TE55845	1	16863430	16865121	1692	+	RC/Helitron	AT1G44542.1
AT1G44740	AT1TE55925	1	16889134	16890972	1839	-	RC/Helitron	AT1G44740.1
AT1G44760	AT1TE55955	1	16896032	16896900	869	-	RC/Helitron	AT1G44760.1
AT1G44890	AT1TE56155	1	16962406	16963204	799	+	RC/Helitron	AT1G44890.1
AT1G45000	AT1TE56345	1	17011769	17012077	309	+	DNA/Pogo	AT1G45000.2
AT1G45063	AT1TE56420	1	17035033	17050039	15007	+	DNA/MuDR	AT1G45063.1
AT1G45180	AT1TE56585	1	17101842	17104459	2618	+	RC/Helitron	AT1G45180.1
AT1G45190	AT1TE56585	1	17101842	17104459	2618	+	RC/Helitron	AT1G45190.1
AT1G47370	AT1TE57530	1	17360726	17365910	5185	+	LTR/Copia	AT1G47370.1
AT1G47497	AT1TE57770	1	17430822	17432230	1409	+	RC/Helitron	AT1G47497.2
AT1G47730	AT1TE58290	1	17563097	17563954	858	+	RC/Helitron	AT1G47730.1
AT1G47770	AT1TE58390	1	17589741	17590601	861	-	LINE?	AT1G47770.1
AT1G47960	AT1TE58700	1	17676761	17681246	4486	-	LTR/Copia	AT1G47960.1
AT1G48000	AT1TE58820	1	17706460	17710775	4316	+	RC/Helitron	AT1G48000.1
AT1G48510	AT1TE59535	1	17936899	17938021	1123	+	DNA/MuDR	AT1G48510.1
AT1G48720	AT1TE59755	1	18013162	18018435	5274	+	LTR/Copia	AT1G48720.1
AT1G48730	AT1TE59770	1	18020920	18022668	1749	-	RC/Helitron	AT1G48730.1
AT1G49260	AT1TE60385	1	18226842	18227275	434	+	RC/Helitron	AT1G49260.1
AT1G49320	AT1TE60435	1	18242052	18246383	4332	+	RC/Helitron	AT1G49320.1
AT1G49390	AT1TE60585	1	18280964	18282150	1187	-	RC/Helitron	AT1G49390.1
AT1G50610	AT1TE62110	1	18744622	18745214	593	-	RC/Helitron	AT1G50610.1
AT1G50820	AT1TE62440	1	18828527	18833280	4754	+	LTR/Copia	AT1G50820.1
AT1G51190	AT1TE62865	1	18980520	18981493	974	-	RC/Helitron	AT1G51190.1
AT1G51320	AT1TE63025	1	19024087	19025646	1560	+	RC/Helitron	AT1G51320.1
AT1G51420	AT1TE63170	1	19061435	19064852	3418	+	RC/Helitron	AT1G51420.1
AT1G51980	AT1TE64055	1	19326868	19329838	2971	-	RC/Helitron	AT1G51980.2
AT1G52110	AT1TE64210	1	19389528	19389931	404	-	SINE	AT1G52110.1
AT1G52270	AT1TE64430	1	19463588	19463886	299	-	LTR/Copia	AT1G52270.1
AT1G52940	AT1TE65160	1	19716393	19720657	4265	+	RC/Helitron	AT1G52940.1
AT1G52950	AT1TE65205	1	19725301	19735182	9882	+	RC/Helitron	AT1G52950.1
AT1G52970	AT1TE65240	1	19736535	19736645	111	+	RC/Helitron	AT1G52970.1
AT1G53035	AT1TE65330	1	19762513	19763965	1453	+	RC/Helitron	AT1G53035.1
AT1G53815	AT1TE66380	1	20085179	20090251	5073	+	LTR/Copia	AT1G53815.1
AT1G54000	AT1TE66570	1	20153634	20154352	719	+	RC/Helitron	AT1G54000.1
AT1G54000	AT1TE66575	1	20154054	20154314	261	+	DNA/Mariner	AT1G54000.1
AT1G54030	AT1TE66610	1	20164267	20167666	3400	+	RC/Helitron	AT1G54030.1
AT1G54100	AT1TE66735	1	20194457	20195415	959	-	DNA	AT1G54100.1
AT1G54870	AT1TE67570	1	20460642	20461089	448	+	RC/Helitron	AT1G54870.1
AT1G54880	AT1TE67570	1	20460642	20461089	448	+	RC/Helitron	AT1G54880.1
AT1G54980	AT1TE67755	1	20508290	20509440	1151	-	RC/Helitron	AT1G54980.1
AT1G54990	AT1TE67785	1	20513638	20514641	1004	+	RC/Helitron	AT1G54990.1
AT1G55000	AT1TE67785	1	20513638	20514641	1004	+	RC/Helitron	AT1G55000.2
AT1G55110	AT1TE67915	1	20558534	20560402	1869	-	RC/Helitron	AT1G55110.1
AT1G55630	AT1TE68660	1	20791408	20791700	293	-	DNA/HAT	AT1G55630.1
AT1G56080	AT1TE69270	1	20971993	20974349	2357	+	RC/Helitron	AT1G56080.1
AT1G56100	AT1TE69285	1	20979423	20980832	1410	+	DNA/MuDR	AT1G56100.1
AT1G56423	AT1TE69830	1	21126441	21128957	2517	-	RC/Helitron	AT1G56423.1
AT1G58190	AT1TE71080	1	21540010	21540750	741	-	RC/Helitron	AT1G58190.2
AT1G58520	AT1TE71725	1	21738388	21740634	2247	+	RC/Helitron	AT1G58520.2
AT1G58848	AT1TE71950	1	21796938	21801751	4814	-	LTR/Copia	AT1G58848.1
AT1G59650	AT1TE72325	1	21918226	21919763	1538	+	RC/Helitron	AT1G59650.1
AT1G59670	AT1TE72365	1	21929509	21930036	528	-	DNA	AT1G59670.1
AT1G61200	AT1TE74430	1	22562536	22563757	1222	-	DNA/MuDR	AT1G61200.1
AT1G61300	AT1TE74575	1	22606463	22607478	1016	+	DNA/MuDR	AT1G61300.1
AT1G61330	AT1TE74615	1	22620328	22627023	6696	-	RC/Helitron	AT1G61330.1
AT1G61840	AT1TE75305	1	22845236	22854554	9319	+	RC/Helitron	AT1G61840.1
AT1G62410	AT1TE76110	1	23093713	23094066	354	-	LINE/L1	AT1G62410.1
AT1G66530	AT1TE81525	1	24822332	24823214	883	+	RC/Helitron	AT1G66530.1
AT1G66855	AT1TE81915	1	24939978	24940484	507	+	DNA	AT1G66855.1
AT1G67400	AT1TE82845	1	25247503	25248117	615	-	RC/Helitron	AT1G67400.1
AT1G68010	AT1TE83640	1	25495788	25496662	875	-	RC/Helitron	AT1G68010.1
AT1G69050	AT1TE85075	1	25962220	25963306	1087	-	RC/Helitron	AT1G69050.1
AT1G71770	AT1TE88320	1	26994134	26994627	494	-	DNA	AT1G71770.2
AT1G76090	AT1TE93405	1	28551735	28552659	925	+	RC/Helitron	AT1G76090.1
AT1G76920	AT1TE94495	1	28891260	28892124	865	-	RC/Helitron	AT1G76920.1
AT1G79330	AT1TE97605	1	29840106	29841521	1416	+	RC/Helitron	AT1G79330.1
AT2G01570	AT2TE01035	2	254343	255444	1102	-	RC/Helitron	AT2G01570.1
AT2G01880	AT2TE01630	2	393578	397013	3436	-	RC/Helitron	AT2G01880.1
AT2G01890	AT2TE01630	2	393578	397013	3436	-	RC/Helitron	AT2G01890.2
AT2G02140	AT2TE02335	2	542164	544781	2618	+	RC/Helitron	AT2G02140.1
AT2G02390	AT2TE02680	2	631073	631344	272	+	DNA	AT2G02390.1
AT2G02400	AT2TE02680	2	631073	631344	272	+	DNA	AT2G02400.1
AT2G02470	AT2TE02805	2	654789	660609	5821	-	RC/Helitron	AT2G02470.1
AT2G02800	AT2TE03505	2	793048	795647	2600	+	RC/Helitron	AT2G02800.2
AT2G03440	AT2TE04630	2	1037743	1039436	1694	-	RC/Helitron	AT2G03440.1
AT2G03740	AT2TE05170	2	1142449	1142763	315	-	DNA/Mariner	AT2G03740.1
AT2G03937	AT2TE05515	2	1222444	1224687	2244	+	RC/Helitron	AT2G03937.2
AT2G04066	AT2TE06170	2	1353349	1353629	281	-	SINE	AT2G04066.1
AT2G04115	AT2TE06350	2	1383472	1385535	2064	-	RC/Helitron	AT2G04115.1
AT2G04340	AT2TE06955	2	1505385	1513550	8166	+	DNA/MuDR	AT2G04340.1
AT2G04495	AT2TE07190	2	1564987	1566207	1221	-	LTR/Gypsy	AT2G04495.1
AT2G04500	AT2TE07210	2	1570092	1570339	248	-	DNA/Tc1	AT2G04500.1
AT2G04540	AT2TE07280	2	1580003	1581490	1488	-	RC/Helitron	AT2G04540.1
AT2G04570	AT2TE07345	2	1596195	1597493	1299	+	RC/Helitron	AT2G04570.1
AT2G04622	AT2TE07460	2	1613978	1617960	3983	+	LTR/Copia	AT2G04622.1
AT2G04675	AT2TE07555	2	1638251	1639794	1544	+	RC/Helitron	AT2G04675.1
AT2G04780	AT2TE07775	2	1678419	1679012	594	-	RC/Helitron	AT2G04780.1
AT2G05170	AT2TE08605	2	1869053	1869894	842	-	DNA/MuDR	AT2G05170.1
AT2G05220	AT2TE08735	2	1895978	1897412	1435	-	RC/Helitron	AT2G05220.2
AT2G05230	AT2TE08750	2	1899021	1899614	594	-	DNA/MuDR	AT2G05230.1
AT2G05230	AT2TE08765	2	1902752	1904010	1259	+	RC/Helitron	AT2G05230.1
AT2G05360	AT2TE09020	2	1955745	1956540	796	-	DNA/Pogo	AT2G05360.1
AT2G05400	AT2TE09100	2	1970253	1974992	4740	+	LTR/Copia	AT2G05400.1
AT2G05400	AT2TE09105	2	1976535	1976808	274	+	DNA/Mariner	AT2G05400.1
AT2G05540	AT2TE09345	2	2034041	2035686	1646	+	DNA/MuDR	AT2G05540.1
AT2G05840	AT2TE10340	2	2233692	2234101	410	-	DNA/MuDR	AT2G05840.1
AT2G05995	AT2TE10735	2	2325355	2327252	1898	+	RC/Helitron	AT2G05995.1
AT2G06010	AT2TE10785	2	2338737	2342287	3551	-	RC/Helitron	AT2G06010.1
AT2G06095	AT2TE10940	2	2373259	2374260	1002	-	DNA/MuDR	AT2G06095.1
AT2G06095	AT2TE10945	2	2374270	2382180	7911	+	LTR/Gypsy	AT2G06095.1
AT2G06210	AT2TE11075	2	2428201	2428942	742	+	DNA/HAT	AT2G06210.1
AT2G06562	AT2TE11760	2	2619116	2620320	1205	-	LTR/Gypsy	AT2G06562.1
AT2G06570	AT2TE11765	2	2622154	2623982	1829	+	LTR/Gypsy	AT2G06570.1
AT2G06645	AT2TE11820	2	2649167	2652057	2891	+	LINE/L1	AT2G06645.1
AT2G06908	AT2TE12375	2	2815406	2817935	2530	+	LTR/Gypsy	AT2G06908.1
AT2G07042	AT2TE12735	2	2918991	2920072	1082	-	RC/Helitron	AT2G07042.1
AT2G07042	AT2TE12755	2	2922163	2924248	2086	+	RC/Helitron	AT2G07042.1
AT2G07505	AT2TE13520	2	3121465	3131230	9766	+	DNA/MuDR	AT2G07505.1
AT2G07772	AT2TE14285	2	3301613	3303317	1705	+	LTR/Copia	AT2G07772.1
AT2G09795	AT2TE15975	2	3667039	3671940	4902	+	LTR/Copia	AT2G09795.1
AT2G10340	AT2TE16910	2	3975744	3984836	9093	-	LTR/Gypsy	AT2G10340.1
AT2G10537	AT2TE17275	2	4083864	4087603	3740	-	RC/Helitron	AT2G10537.1
AT2G10602	AT2TE17425	2	4130634	4137240	6607	-	LTR/Gypsy	AT2G10602.1
AT2G10931	AT2TE18090	2	4305859	4308069	2211	-	RC/Helitron	AT2G10931.1
AT2G11000	AT2TE18255	2	4340592	4341175	584	+	DNA	AT2G11000.2
AT2G11405	AT2TE18950	2	4542381	4543182	802	-	DNA/MuDR	AT2G11405.1
AT2G12170	AT2TE20165	2	4889269	4890107	839	+	DNA/HAT	AT2G12170.1
AT2G12170	AT2TE20170	2	4890916	4891675	760	+	DNA/MuDR	AT2G12170.1
AT2G12190	AT2TE20170	2	4890916	4891675	760	+	DNA/MuDR	AT2G12190.1
AT2G12200	AT2TE20205	2	4900803	4909316	8514	+	DNA/En-Spm	AT2G12200.1
AT2G12550	AT2TE20975	2	5112092	5114897	2806	-	RC/Helitron	AT2G12550.1
AT2G12945	AT2TE21660	2	5322762	5323132	371	+	DNA	AT2G12945.1
AT2G13430	AT2TE22585	2	5591420	5593106	1687	+	RC/Helitron	AT2G13430.1
AT2G13440	AT2TE22585	2	5591420	5593106	1687	+	RC/Helitron	AT2G13440.1
AT2G13550	AT2TE22810	2	5648364	5648665	302	-	LINE/L1	AT2G13550.1
AT2G13770	AT2TE23240	2	5736801	5737912	1112	+	DNA/Harbinger	AT2G13770.1
AT2G13960	AT2TE23870	2	5861165	5866565	5401	+	DNA/MuDR	AT2G13960.1
AT2G13980	AT2TE23905	2	5869348	5872341	2994	-	RC/Helitron	AT2G13980.1
AT2G14100	AT2TE24175	2	5934243	5934567	325	+	LINE/L1	AT2G14100.1
AT2G14210	AT2TE24520	2	6023847	6027026	3180	-	LTR/Copia	AT2G14210.1
AT2G14270	AT2TE24610	2	6044027	6046890	2864	+	DNA/MuDR	AT2G14270.1
AT2G14365	AT2TE24760	2	6084727	6088407	3681	-	RC/Helitron	AT2G14365.1
AT2G14460	AT2TE25020	2	6148527	6162154	13628	+	RC/Helitron	AT2G14460.1
AT2G14710	AT2TE25695	2	6296501	6298818	2318	+	RC/Helitron	AT2G14710.1
AT2G14935	AT2TE26255	2	6429399	6433474	4076	-	DNA/MuDR	AT2G14935.1
AT2G15042	AT2TE26610	2	6508853	6510920	2068	+	LTR/Gypsy	AT2G15042.1
AT2G15042	AT2TE26620	2	6512508	6513788	1281	-	RC/Helitron	AT2G15042.1
AT2G15310	AT2TE27150	2	6655317	6658931	3615	+	RC/Helitron	AT2G15310.1
AT2G15710	AT2TE27870	2	6837289	6843328	6040	+	LTR/Copia	AT2G15710.1
AT2G15740	AT2TE27905	2	6852305	6856753	4449	-	RC/Helitron	AT2G15740.1
AT2G15820	AT2TE28045	2	6891347	6892030	684	-	RC/Helitron	AT2G15820.1
AT2G16505	AT2TE29135	2	7157549	7158962	1414	+	RC/Helitron	AT2G16505.1
AT2G16740	AT2TE29630	2	7268743	7269764	1022	-	LTR/Copia	AT2G16740.1
AT2G16850	AT2TE29775	2	7300023	7308043	8021	+	RC/Helitron	AT2G16850.1
AT2G16860	AT2TE29775	2	7300023	7308043	8021	+	RC/Helitron	AT2G16860.1
AT2G17305	AT2TE30965	2	7529063	7531113	2051	+	DNA/MuDR	AT2G17305.1
AT2G17420	AT2TE31140	2	7566284	7568028	1745	-	RC/Helitron	AT2G17420.1
AT2G17430	AT2TE31140	2	7566284	7568028	1745	-	RC/Helitron	AT2G17430.1
AT2G18130	AT2TE32635	2	7881568	7884704	3137	+	RC/Helitron	AT2G18130.1
AT2G18500	AT2TE33330	2	8028046	8030752	2707	-	RC/Helitron	AT2G18500.1
AT2G18560	AT2TE33465	2	8060961	8062233	1273	-	RC/Helitron	AT2G18560.1
AT2G18610	AT2TE33540	2	8075929	8078202	2274	-	RC/Helitron	AT2G18610.1
AT2G18830	AT2TE33890	2	8150903	8156220	5318	+	LINE/L1	AT2G18830.1
AT2G18860	AT2TE33945	2	8165879	8167409	1531	+	RC/Helitron	AT2G18860.2
AT2G19030	AT2TE34310	2	8247077	8249250	2174	+	DNA	AT2G19030.1
AT2G19820	AT2TE35790	2	8552294	8556509	4216	+	RC/Helitron	AT2G19820.1
AT2G20595	AT2TE37325	2	8872054	8883513	11460	-	RC/Helitron	AT2G20595.1
AT2G20597	AT2TE37325	2	8872054	8883513	11460	-	RC/Helitron	AT2G20597.1
AT2G20605	AT2TE37325	2	8872054	8883513	11460	-	RC/Helitron	AT2G20605.1
AT2G20610	AT2TE37325	2	8872054	8883513	11460	-	RC/Helitron	AT2G20610.1
AT2G20950	AT2TE38000	2	9005578	9005954	377	+	LINE?	AT2G20950.2
AT2G21850	AT2TE39520	2	9313020	9315252	2233	+	RC/Helitron	AT2G21850.1
AT2G21940	AT2TE39680	2	9349362	9350577	1216	-	RC/Helitron	AT2G21940.1
AT2G22190	AT2TE40090	2	9432663	9433854	1192	+	RC/Helitron	AT2G22190.1
AT2G23040	AT2TE41910	2	9807801	9808378	578	+	LTR/Copia	AT2G23040.1
AT2G23100	AT2TE42055	2	9836385	9837291	907	-	RC/Helitron	AT2G23100.1
AT2G23470	AT2TE42810	2	10001480	10009658	8179	-	DNA/MuDR	AT2G23470.1
AT2G24410	AT2TE44480	2	10379393	10379861	469	+	LINE/L1	AT2G24410.1
AT2G24625	AT2TE44925	2	10468259	10470100	1842	-	RC/Helitron	AT2G24625.1
AT2G25780	AT2TE47365	2	10995956	10997372	1417	-	RC/Helitron	AT2G25780.1
AT2G25920	AT2TE47655	2	11056040	11056202	163	-	DNA/MuDR	AT2G25920.1
AT2G25980	AT2TE47765	2	11076536	11077533	998	+	LTR/Copia	AT2G25980.1
AT2G26000	AT2TE47790	2	11080914	11081712	799	+	DNA/HAT	AT2G26000.2
AT2G26230	AT2TE48200	2	11164220	11164578	359	+	DNA	AT2G26230.1
AT2G26340	AT2TE48470	2	11216939	11217399	461	+	DNA/Harbinger	AT2G26340.2
AT2G26540	AT2TE48795	2	11284273	11287580	3308	-	RC/Helitron	AT2G26540.1
AT2G27070	AT2TE50120	2	11555132	11556304	1173	-	RC/Helitron	AT2G27070.1
AT2G30470	AT2TE56845	2	12979059	12980532	1474	-	RC/Helitron	AT2G30470.1
AT2G32500	AT2TE60750	2	13793630	13794625	996	+	DNA/HAT	AT2G32500.1
AT2G32740	AT2TE61215	2	13885790	13886836	1047	+	RC/Helitron	AT2G32740.1
AT2G32790	AT2TE61325	2	13906237	13909209	2973	-	RC/Helitron	AT2G32790.1
AT2G34280	AT2TE64110	2	14471754	14471981	228	-	LTR/Copia	AT2G34280.1
AT2G39180	AT2TE73320	2	16340933	16348707	7775	-	RC/Helitron	AT2G39180.1
AT2G40955	AT2TE77015	2	17095130	17095512	383	+	LTR/Gypsy	AT2G40955.1
AT2G43050	AT2TE81015	2	17904167	17905795	1629	-	RC/Helitron	AT2G43050.1
AT2G44240	AT2TE82905	2	18288581	18293391	4811	+	RC/Helitron	AT2G44240.1
AT2G45403	AT2TE84980	2	18709050	18711055	2006	+	LTR/Copia	AT2G45403.1
AT2G45406	AT2TE84980	2	18709050	18711055	2006	+	LTR/Copia	AT2G45406.1
AT2G46130	AT2TE86210	2	18957695	18957944	250	+	DNA	AT2G46130.1
AT2G46810	AT2TE87640	2	19242629	19243487	859	-	RC/Helitron	AT2G46810.1
AT3G08720	AT3TE11165	3	2647145	2648624	1480	+	RC/Helitron	AT3G08720.1
AT3G09510	AT3TE12275	3	2922917	2923292	376	+	RC/Helitron	AT3G09510.1
AT3G12145	AT3TE16310	3	3873755	3874777	1023	+	RC/Helitron	AT3G12145.1
AT3G13110	AT3TE17765	3	4216109	4217361	1253	-	RC/Helitron	AT3G13110.1
AT3G13280	AT3TE18090	3	4295210	4295499	290	-	LTR/Copia	AT3G13280.1
AT3G13440	AT3TE18450	3	4377061	4378171	1111	-	Unassigned	AT3G13440.1
AT3G13662	AT3TE18825	3	4467588	4469099	1512	+	RC/Helitron	AT3G13662.1
AT3G13720	AT3TE18945	3	4494399	4495163	765	+	RC/Helitron	AT3G13720.1
AT3G13720	AT3TE18950	3	4494814	4495020	207	-	DNA/Mariner	AT3G13720.1
AT3G14660	AT3TE20770	3	4927417	4927594	178	-	DNA/MuDR	AT3G14660.1
AT3G15590	AT3TE22200	3	5277962	5286732	8771	-	DNA/MuDR	AT3G15590.1
AT3G17700	AT3TE25425	3	6052479	6055585	3107	+	RC/Helitron	AT3G17700.1
AT3G17710	AT3TE25425	3	6052479	6055585	3107	+	RC/Helitron	AT3G17710.1
AT3G18820	AT3TE27270	3	6486198	6487244	1047	-	DNA/MuDR	AT3G18820.1
AT3G19860	AT3TE29005	3	6906047	6906569	523	+	RC/Helitron	AT3G19860.2
AT3G21730	AT3TE32175	3	7658270	7659750	1481	-	RC/Helitron	AT3G21730.1
AT3G22530	AT3TE33450	3	7978593	7980036	1444	+	DNA/MuDR	AT3G22530.1
AT3G23165	AT3TE34670	3	8265055	8265977	923	-	DNA/MuDR	AT3G23165.1
AT3G23290	AT3TE34920	3	8328111	8330970	2860	+	RC/Helitron	AT3G23290.2
AT3G23320	AT3TE34975	3	8343660	8345642	1983	-	DNA/MuDR	AT3G23320.1
AT3G23920	AT3TE36235	3	8644447	8645445	999	+	RC/Helitron	AT3G23920.1
AT3G24810	AT3TE37855	3	9059440	9060915	1476	-	RC/Helitron	AT3G24810.1
AT3G26616	AT3TE40740	3	9788018	9788321	304	-	SINE	AT3G26616.1
AT3G26740	AT3TE40900	3	9828598	9829385	788	-	DNA/MuDR	AT3G26740.1
AT3G26750	AT3TE40980	3	9841763	9842100	338	+	DNA/HAT	AT3G26750.1
AT3G27503	AT3TE42330	3	10186193	10187218	1026	-	RC/Helitron	AT3G27503.1
AT3G27710	AT3TE42655	3	10263962	10269237	5276	-	RC/Helitron	AT3G27710.1
AT3G27831	AT3TE42870	3	10319896	10322813	2918	+	RC/Helitron	AT3G27831.1
AT3G27835	AT3TE42870	3	10319896	10322813	2918	+	RC/Helitron	AT3G27835.1
AT3G27990	AT3TE43180	3	10398064	10398408	345	+	LTR/Copia	AT3G27990.1
AT3G28120	AT3TE43470	3	10463419	10465129	1711	+	DNA/MuDR	AT3G28120.1
AT3G28180	AT3TE43660	3	10509106	10511938	2833	+	RC/Helitron	AT3G28180.1
AT3G28310	AT3TE44000	3	10577158	10581824	4667	-	LTR/Copia	AT3G28310.1
AT3G28320	AT3TE44000	3	10577158	10581824	4667	-	LTR/Copia	AT3G28320.1
AT3G28490	AT3TE44380	3	10680637	10682033	1397	-	RC/Helitron	AT3G28490.1
AT3G28590	AT3TE44540	3	10717716	10718404	689	-	RC/Helitron	AT3G28590.1
AT3G28690	AT3TE44720	3	10757769	10758658	890	-	RC/Helitron	AT3G28690.1
AT3G28840	AT3TE45045	3	10835104	10838453	3350	+	RC/Helitron	AT3G28840.1
AT3G28870	AT3TE45285	3	10891816	10892253	438	+	DNA/HAT	AT3G28870.1
AT3G29100	AT3TE46030	3	11077504	11078285	782	+	DNA/Pogo	AT3G29100.2
AT3G29180	AT3TE46370	3	11151333	11153912	2580	-	RC/Helitron	AT3G29180.1
AT3G29560	AT3TE47295	3	11360138	11362878	2741	-	DNA/MuDR	AT3G29560.1
AT3G29630	AT3TE47705	3	11444985	11447177	2193	+	RC/Helitron	AT3G29630.1
AT3G29690	AT3TE48070	3	11541283	11549498	8216	+	DNA/MuDR	AT3G29690.1
AT3G29720	AT3TE48070	3	11541283	11549498	8216	+	DNA/MuDR	AT3G29720.1
AT3G29760	AT3TE48180	3	11588353	11589530	1178	-	RC/Helitron	AT3G29760.1
AT3G29791	AT3TE48580	3	11693945	11695894	1950	-	RC/Helitron	AT3G29791.1
AT3G29797	AT3TE48805	3	11717965	11719067	1103	+	DNA/MuDR	AT3G29797.1
AT3G30720	AT3TE51140	3	12343945	12350350	6406	+	DNA/En-Spm	AT3G30720.1
AT3G31350	AT3TE52280	3	12701360	12702817	1458	+	LTR/Gypsy	AT3G31350.1
AT3G31430	AT3TE52590	3	12792548	12795863	3316	-	DNA/HAT	AT3G31430.1
AT3G31910	AT3TE53005	3	12910344	12910539	196	+	DNA/MuDR	AT3G31910.1
AT3G32050	AT3TE53555	3	13067381	13068112	732	-	LINE/L1	AT3G32050.1
AT3G32120	AT3TE53690	3	13113855	13124711	10857	+	LTR/Gypsy	AT3G32120.1
AT3G32130	AT3TE53710	3	13127135	13127553	419	-	RC/Helitron	AT3G32130.1
AT3G32130	AT3TE53720	3	13128093	13129225	1133	-	DNA/MuDR	AT3G32130.1
AT3G32190	AT3TE53850	3	13164459	13170920	6462	+	LTR/Gypsy	AT3G32190.1
AT3G32896	AT3TE54735	3	13425673	13449244	23572	-	LTR/Gypsy	AT3G32896.1
AT3G32980	AT3TE55055	3	13525656	13526203	548	+	DNA	AT3G32980.1
AT3G42130	AT3TE58730	3	14297868	14299603	1736	-	DNA/MuDR	AT3G42130.1
AT3G42380	AT3TE59480	3	14503142	14513543	10402	+	LTR/Gypsy	AT3G42380.1
AT3G42385	AT3TE59480	3	14503142	14513543	10402	+	LTR/Gypsy	AT3G42385.1
AT3G42473	AT3TE59780	3	14605277	14607422	2146	+	RC/Helitron	AT3G42473.1
AT3G42570	AT3TE60130	3	14690317	14701784	11468	-	DNA/MuDR	AT3G42570.1
AT3G42990	AT3TE61290	3	15030760	15048140	17381	+	LTR/Gypsy	AT3G42990.1
AT3G43153	AT3TE61645	3	15147243	15161356	14114	+	LTR/Gypsy	AT3G43153.1
AT3G43160	AT3TE61650	3	15161364	15168649	7286	+	DNA/MuDR	AT3G43160.1
AT3G43270	AT3TE61910	3	15225348	15225507	160	+	RathE1_cons	AT3G43270.1
AT3G43340	AT3TE62100	3	15280256	15289099	8844	+	RC/Helitron	AT3G43340.1
AT3G43410	AT3TE62310	3	15338691	15347116	8426	-	RC/Helitron	AT3G43410.1
AT3G43420	AT3TE62310	3	15338691	15347116	8426	-	RC/Helitron	AT3G43420.1
AT3G43550	AT3TE62670	3	15449694	15453326	3633	-	RC/Helitron	AT3G43550.1
AT3G43660	AT3TE63005	3	15565929	15567106	1178	-	RC/Helitron	AT3G43660.1
AT3G43670	AT3TE63005	3	15565929	15567106	1178	-	RC/Helitron	AT3G43670.1
AT3G43682	AT3TE63035	3	15575003	15585468	10466	-	LTR/Gypsy	AT3G43682.1
AT3G43740	AT3TE63260	3	15642287	15644096	1810	+	RC/Helitron	AT3G43740.1
AT3G43790	AT3TE63300	3	15653141	15655406	2266	-	RC/Helitron	AT3G43790.3
AT3G43790	AT3TE63330	3	15659978	15660243	266	-	DNA/Mariner	AT3G43790.3
AT3G43930	AT3TE63730	3	15763318	15764184	867	+	RC/Helitron	AT3G43930.1
AT3G43940	AT3TE63735	3	15764185	15764689	505	-	LINE/L1	AT3G43940.1
AT3G44070	AT3TE63995	3	15826465	15828189	1725	+	RC/Helitron	AT3G44070.1
AT3G44115	AT3TE64215	3	15873075	15875002	1928	-	RC/Helitron	AT3G44115.1
AT3G44300	AT3TE64705	3	15981191	15983338	2148	+	RC/Helitron	AT3G44300.1
AT3G44550	AT3TE65330	3	16141472	16141986	515	+	DNA/MuDR	AT3G44550.1
AT3G44713	AT3TE65875	3	16257868	16271600	13733	+	RC/Helitron	AT3G44713.1
AT3G44716	AT3TE65875	3	16257868	16271600	13733	+	RC/Helitron	AT3G44716.2
AT3G44718	AT3TE65875	3	16257868	16271600	13733	+	RC/Helitron	AT3G44718.1
AT3G44755	AT3TE66060	3	16301843	16303089	1247	+	LINE?	AT3G44755.1
AT3G45130	AT3TE66935	3	16510482	16512962	2481	-	DNA/MuDR	AT3G45130.1
AT3G45170	AT3TE67035	3	16538289	16538546	258	-	SINE	AT3G45170.1
AT3G45252	AT3TE67280	3	16585322	16586140	819	+	RC/Helitron	AT3G45252.1
AT3G45280	AT3TE67330	3	16606253	16616043	9791	-	RC/Helitron	AT3G45280.1
AT3G45285	AT3TE67330	3	16606253	16616043	9791	-	RC/Helitron	AT3G45285.1
AT3G45460	AT3TE67580	3	16676961	16678727	1767	+	RC/Helitron	AT3G45460.1
AT3G45525	AT3TE67635	3	16691826	16697596	5771	-	LTR/Copia	AT3G45525.1
AT3G45577	AT3TE67795	3	16726473	16728852	2380	+	RC/Helitron	AT3G45577.1
AT3G45800	AT3TE68165	3	16832023	16832857	835	-	RC/Helitron	AT3G45800.1
AT3G46360	AT3TE69070	3	17042053	17043012	960	-	LINE?	AT3G46360.1
AT3G46570	AT3TE69475	3	17141772	17157692	15921	+	RC/Helitron	AT3G46570.1
AT3G46580	AT3TE69475	3	17141772	17157692	15921	+	RC/Helitron	AT3G46580.1
AT3G46590	AT3TE69475	3	17141772	17157692	15921	+	RC/Helitron	AT3G46590.2
AT3G46720	AT3TE69740	3	17209055	17210901	1847	-	RC/Helitron	AT3G46720.1
AT3G46970	AT3TE70130	3	17298305	17301516	3212	-	RC/Helitron	AT3G46970.1
AT3G47300	AT3TE70635	3	17429622	17437290	7669	+	DNA/MuDR	AT3G47300.1
AT3G47920	AT3TE71625	3	17682030	17682953	924	-	RC/Helitron	AT3G47920.1
AT3G47990	AT3TE71770	3	17716275	17716994	720	+	RC/Helitron	AT3G47990.1
AT3G48000	AT3TE71770	3	17716275	17716994	720	+	RC/Helitron	AT3G48000.1
AT3G48630	AT3TE73025	3	18018750	18020296	1547	+	RC/Helitron	AT3G48630.1
AT3G49210	AT3TE74000	3	18241225	18242092	868	+	RC/Helitron	AT3G49210.1
AT3G49880	AT3TE75045	3	18494604	18496288	1685	-	RC/Helitron	AT3G49880.1
AT3G50220	AT3TE75520	3	18616828	18617585	758	+	RC/Helitron	AT3G50220.1
AT3G50250	AT3TE75575	3	18629746	18632620	2875	-	DNA/MuDR	AT3G50250.1
AT3G50480	AT3TE76010	3	18734249	18739393	5145	+	LTR/Copia	AT3G50480.1
AT3G50925	AT3TE76760	3	18925884	18926605	722	-	RC/Helitron	AT3G50925.1
AT3G51020	AT3TE76850	3	18948268	18949646	1379	+	RC/Helitron	AT3G51020.1
AT3G51420	AT3TE77415	3	19085492	19086280	789	+	LINE?	AT3G51420.1
AT3G52660	AT3TE79240	3	19520590	19521666	1077	+	RC/Helitron	AT3G52660.1
AT3G52700	AT3TE79320	3	19536457	19538424	1968	-	RC/Helitron	AT3G52700.1
AT3G53305	AT3TE80270	3	19765219	19766341	1123	+	DNA/Harbinger	AT3G53305.1
AT3G54170	AT3TE81510	3	20056633	20056716	84	+	RC/Helitron	AT3G54170.1
AT3G55254	AT3TE83260	3	20482776	20483359	584	-	RC/Helitron	AT3G55254.1
AT3G55670	AT3TE84000	3	20654617	20658024	3408	+	DNA/MuDR	AT3G55670.1
AT3G57090	AT3TE85990	3	21130158	21130732	575	+	DNA/MuDR	AT3G57090.1
AT3G59380	AT3TE89385	3	21943443	21944183	741	+	DNA/MuDR	AT3G59380.1
AT3G59730	AT3TE89830	3	22059535	22064329	4795	+	LTR/Copia	AT3G59730.1
AT3G59765	AT3TE89880	3	22076420	22076835	416	-	LTR/Copia	AT3G59765.1
AT3G60950	AT3TE91780	3	22530082	22530485	404	-	DNA/En-Spm	AT3G60950.1
AT3G61320	AT3TE92525	3	22695522	22700522	5001	-	LTR/Copia	AT3G61320.1
AT3G61470	AT3TE92720	3	22747219	22747905	687	-	RC/Helitron	AT3G61470.1
AT3G62460	AT3TE94195	3	23100296	23104844	4549	-	LTR/Copia	AT3G62460.1
AT4G00040	AT4TE00085	4	15965	17859	1895	+	RC/Helitron	AT4G00040.1
AT4G00050	AT4TE00085	4	15965	17859	1895	+	RC/Helitron	AT4G00050.1
AT4G00120	AT4TE00200	4	41645	41788	144	-	RathE1_cons	AT4G00120.1
AT4G00140	AT4TE00230	4	50301	52341	2041	-	LTR/Gypsy	AT4G00140.1
AT4G00750	AT4TE01640	4	313182	314368	1187	-	RC/Helitron	AT4G00750.1
AT4G00755	AT4TE01700	4	324012	325060	1049	+	RC/Helitron	AT4G00755.2
AT4G01240	AT4TE02730	4	520928	522390	1463	-	RC/Helitron	AT4G01240.1
AT4G01335	AT4TE02900	4	554021	554347	327	+	DNA/Mariner	AT4G01335.1
AT4G01400	AT4TE02995	4	571980	573028	1049	+	DNA/MuDR	AT4G01400.1
AT4G01840	AT4TE04080	4	791704	793366	1663	-	RC/Helitron	AT4G01840.1
AT4G01900	AT4TE04220	4	823507	824051	545	-	RC/Helitron	AT4G01900.1
AT4G03580	AT4TE08130	4	1595599	1597295	1697	+	DNA/MuDR	AT4G03580.1
AT4G03935	AT4TE09225	4	1874028	1875764	1737	+	LTR/Copia	AT4G03935.1
AT4G03940	AT4TE09225	4	1874028	1875764	1737	+	LTR/Copia	AT4G03940.1
AT4G03945	AT4TE09245	4	1877126	1881592	4467	+	RC/Helitron	AT4G03945.1
AT4G03950	AT4TE09245	4	1877126	1881592	4467	+	RC/Helitron	AT4G03950.1
AT4G04110	AT4TE09460	4	1970550	1973228	2679	+	LTR/Copia	AT4G04110.1
AT4G04180	AT4TE09615	4	2023819	2024306	488	-	DNA/HAT	AT4G04180.1
AT4G04402	AT4TE10210	4	2151851	2164191	12341	+	DNA/MuDR	AT4G04402.1
AT4G04423	AT4TE10335	4	2198165	2203993	5829	-	LTR/Copia	AT4G04423.1
AT4G04510	AT4TE10480	4	2244848	2245084	237	+	DNA/HAT	AT4G04510.1
AT4G04632	AT4TE10840	4	2336931	2341447	4517	+	RC/Helitron	AT4G04632.1
AT4G04745	AT4TE11245	4	2412599	2412771	173	-	RathE1_cons	AT4G04745.1
AT4G04750	AT4TE11295	4	2422383	2424145	1763	+	RC/Helitron	AT4G04750.1
AT4G04970	AT4TE11900	4	2543034	2543145	112	+	LINE/L1	AT4G04970.1
AT4G05030	AT4TE12070	4	2577935	2578082	148	-	DNA/HAT	AT4G05030.1
AT4G05240	AT4TE12560	4	2688199	2688623	425	+	LTR/Copia	AT4G05240.1
AT4G05630	AT4TE13895	4	2986427	2988466	2040	+	RC/Helitron	AT4G05630.1
AT4G06534	AT4TE15320	4	3358043	3360414	2372	+	RC/Helitron	AT4G06534.1
AT4G06676	AT4TE17035	4	3896053	3898918	2866	+	RC/Helitron	AT4G06676.1
AT4G06740	AT4TE17520	4	4045619	4046750	1132	+	LTR/Gypsy	AT4G06740.1
AT4G07350	AT4TE18050	4	4172161	4175930	3770	-	LTR/Gypsy	AT4G07350.1
AT4G07524	AT4TE18470	4	4335687	4345859	10173	+	DNA/MuDR	AT4G07524.1
AT4G07526	AT4TE18500	4	4356088	4373281	17194	+	LTR/Gypsy	AT4G07526.3
AT4G07675	AT4TE18865	4	4467120	4480850	13731	-	DNA/MuDR	AT4G07675.1
AT4G07825	AT4TE19525	4	4643705	4643857	153	-	DNA/HAT	AT4G07825.1
AT4G07825	AT4TE19530	4	4645310	4648816	3507	-	LTR/Gypsy	AT4G07825.1
AT4G07932	AT4TE19835	4	4730445	4732941	2497	-	DNA	AT4G07932.1
AT4G08035	AT4TE20255	4	4868282	4868788	507	+	DNA/En-Spm	AT4G08035.1
AT4G08097	AT4TE20895	4	5003244	5004820	1577	-	LTR/Gypsy	AT4G08097.1
AT4G08530	AT4TE22690	4	5422306	5423353	1048	-	DNA/MuDR	AT4G08530.1
AT4G08560	AT4TE22825	4	5448903	5451095	2193	-	RC/Helitron	AT4G08560.1
AT4G08760	AT4TE23410	4	5581567	5586563	4997	+	LTR/Gypsy	AT4G08760.1
AT4G08790	AT4TE23520	4	5611200	5613876	2677	-	RC/Helitron	AT4G08790.1
AT4G08869	AT4TE23720	4	5657047	5658427	1381	-	RC/Helitron	AT4G08869.1
AT4G08875	AT4TE23780	4	5673996	5676613	2618	+	RC/Helitron	AT4G08875.1
AT4G08878	AT4TE23825	4	5683901	5697847	13947	-	DNA/MuDR	AT4G08878.1
AT4G08930	AT4TE24015	4	5728147	5729208	1062	+	RC/Helitron	AT4G08930.1
AT4G09360	AT4TE25050	4	5943242	5951664	8423	-	DNA/MuDR	AT4G09360.1
AT4G09780	AT4TE26010	4	6157194	6159555	2362	+	RC/Helitron	AT4G09780.1
AT4G09800	AT4TE26105	4	6171583	6173721	2139	-	RC/Helitron	AT4G09800.1
AT4G09880	AT4TE26350	4	6214889	6215545	657	-	DNA	AT4G09880.1
AT4G10180	AT4TE27045	4	6349187	6350865	1679	+	RC/Helitron	AT4G10180.1
AT4G10613	AT4TE28065	4	6561515	6562012	498	+	RC/Helitron	AT4G10613.1
AT4G10695	AT4TE28200	4	6588726	6593808	5083	+	LTR/Copia	AT4G10695.1
AT4G10767	AT4TE28365	4	6624739	6627258	2520	+	RC/Helitron	AT4G10767.1
AT4G11090	AT4TE29070	4	6766249	6767702	1454	+	RC/Helitron	AT4G11090.1
AT4G11370	AT4TE29795	4	6908380	6913170	4791	-	RC/Helitron	AT4G11370.1
AT4G12000	AT4TE31320	4	7195127	7196273	1147	+	RC/Helitron	AT4G12000.1
AT4G12050	AT4TE31425	4	7216831	7220119	3289	-	RC/Helitron	AT4G12050.1
AT4G12070	AT4TE31485	4	7230251	7231916	1666	+	RC/Helitron	AT4G12070.1
AT4G12430	AT4TE32070	4	7364608	7365578	971	+	DNA/MuDR	AT4G12430.1
AT4G12432	AT4TE32070	4	7364608	7365578	971	+	DNA/MuDR	AT4G12432.1
AT4G12450	AT4TE32170	4	7382904	7385843	2940	-	RC/Helitron	AT4G12450.1
AT4G12560	AT4TE32425	4	7443634	7444600	967	+	RC/Helitron	AT4G12560.1
AT4G12917	AT4TE33010	4	7561247	7564124	2878	-	DNA/MuDR	AT4G12917.1
AT4G13080	AT4TE33365	4	7628317	7630649	2333	-	RC/Helitron	AT4G13080.1
AT4G13160	AT4TE33480	4	7652386	7653685	1300	+	RC/Helitron	AT4G13160.1
AT4G13965	AT4TE35580	4	8063241	8066261	3021	+	RC/Helitron	AT4G13965.1
AT4G15096	AT4TE38410	4	8622633	8623014	382	+	LTR/Gypsy	AT4G15096.1
AT4G15415	AT4TE39410	4	8819463	8821686	2224	-	RC/Helitron	AT4G15415.2
AT4G15850	AT4TE40350	4	9004572	9005500	929	+	RC/Helitron	AT4G15850.1
AT4G16110	AT4TE40860	4	9111569	9112818	1250	-	RC/Helitron	AT4G16110.1
AT4G16240	AT4TE41320	4	9192437	9194422	1986	+	RC/Helitron	AT4G16240.1
AT4G16460	AT4TE41820	4	9284783	9285161	379	+	LTR/Copia	AT4G16460.1
AT4G16640	AT4TE42280	4	9368717	9369387	671	+	RC/Helitron	AT4G16640.1
AT4G16860	AT4TE42860	4	9483836	9488588	4753	-	LTR/Copia	AT4G16860.1
AT4G16900	AT4TE42950	4	9508382	9512986	4605	-	LTR/Gypsy	AT4G16900.1
AT4G17330	AT4TE43835	4	9687709	9689072	1364	-	RC/Helitron	AT4G17330.1
AT4G19260	AT4TE48170	4	10536237	10537526	1290	+	DNA/MuDR	AT4G19260.1
AT4G19270	AT4TE48230	4	10537877	10553980	16104	+	DNA/MuDR	AT4G19270.1
AT4G19500	AT4TE48650	4	10631247	10632377	1131	-	DNA/MuDR	AT4G19500.2
AT4G19510	AT4TE48660	4	10632487	10633716	1230	+	DNA/Harbinger	AT4G19510.1
AT4G20095	AT4TE49845	4	10870631	10871688	1058	+	RC/Helitron	AT4G20095.3
AT4G20200	AT4TE50025	4	10911108	10913380	2273	-	RC/Helitron	AT4G20200.1
AT4G20370	AT4TE50445	4	10999494	11001002	1509	+	RC/Helitron	AT4G20370.1
AT4G20920	AT4TE51405	4	11191187	11193599	2413	-	RC/Helitron	AT4G20920.1
AT4G21000	AT4TE51575	4	11223654	11225855	2202	+	RC/Helitron	AT4G21000.1
AT4G21820	AT4TE53490	4	11583866	11584073	208	-	DNA/Harbinger	AT4G21820.1
AT4G22420	AT4TE54715	4	11825591	11825698	108	+	DNA/MuDR	AT4G22420.1
AT4G22770	AT4TE55390	4	11963494	11963755	262	-	DNA	AT4G22770.1
AT4G23080	AT4TE56080	4	12095715	12097473	1759	-	RC/Helitron	AT4G23080.1
AT4G23160	AT4TE56270	4	12129314	12131525	2212	+	LTR/Copia	AT4G23160.1
AT4G23730	AT4TE57475	4	12364951	12365611	661	-	RC/Helitron	AT4G23730.1
AT4G24590	AT4TE59255	4	12698190	12699925	1736	+	RC/Helitron	AT4G24590.1
AT4G24680	AT4TE59485	4	12739926	12741005	1080	-	RC/Helitron	AT4G24680.1
AT4G24975	AT4TE60035	4	12844172	12845094	923	-	RC/Helitron	AT4G24975.1
AT4G26040	AT4TE61995	4	13207170	13208198	1029	+	RC/Helitron	AT4G26040.1
AT4G29090	AT4TE67780	4	14333492	14334241	750	+	LINE/L1	AT4G29090.1
AT4G29180	AT4TE68040	4	14389527	14391236	1710	-	RC/Helitron	AT4G29180.1
AT4G31960	AT4TE73750	4	15459070	15459665	596	-	LTR/Copia	AT4G31960.1
AT4G32200	AT4TE74230	4	15552114	15565547	13434	-	LTR/Gypsy	AT4G32200.1
AT4G32208	AT4TE74230	4	15552114	15565547	13434	-	LTR/Gypsy	AT4G32208.1
AT4G32210	AT4TE74230	4	15552114	15565547	13434	-	LTR/Gypsy	AT4G32210.1
AT4G32230	AT4TE74230	4	15552114	15565547	13434	-	LTR/Gypsy	AT4G32230.1
AT4G39190	AT4TE88425	4	18249595	18252050	2456	-	RC/Helitron	AT4G39190.1
AT4G39510	AT4TE89030	4	18368776	18368902	127	-	LINE/L1	AT4G39510.1
AT4G39740	AT4TE89385	4	18434155	18435359	1205	-	DNA/MuDR	AT4G39740.1
AT5G06020	AT5TE06550	5	1810536	1812051	1516	+	RC/Helitron	AT5G06020.1
AT5G06800	AT5TE07650	5	2105861	2107449	1589	-	LINE/L1	AT5G06800.1
AT5G09730	AT5TE10990	5	3018224	3020426	2203	-	RC/Helitron	AT5G09730.1
AT5G09970	AT5TE11330	5	3114038	3116811	2774	-	RC/Helitron	AT5G09970.1
AT5G12090	AT5TE14165	5	3904621	3909856	5236	-	LTR/Gypsy	AT5G12090.1
AT5G12210	AT5TE14290	5	3944943	3947148	2206	+	DNA/MuDR	AT5G12210.2
AT5G13200	AT5TE15240	5	4208083	4213084	5002	-	LTR/Copia	AT5G13200.1
AT5G13825	AT5TE16170	5	4465995	4467305	1311	+	RC/Helitron	AT5G13825.1
AT5G13940	AT5TE16270	5	4495215	4495735	521	+	LTR/Gypsy	AT5G13940.1
AT5G15210	AT5TE17840	5	4936863	4937774	912	+	RC/Helitron	AT5G15210.1
AT5G15725	AT5TE18530	5	5128229	5128857	629	-	RC/Helitron	AT5G15725.1
AT5G16453	AT5TE19470	5	5375918	5376523	606	-	RC/Helitron	AT5G16453.1
AT5G17320	AT5TE20630	5	5701406	5706730	5325	+	RC/Helitron	AT5G17320.1
AT5G17320	AT5TE20660	5	5707094	5710613	3520	-	RC/Helitron	AT5G17320.1
AT5G17720	AT5TE21145	5	5844545	5845974	1430	+	RC/Helitron	AT5G17720.1
AT5G18060	AT5TE21630	5	5976413	5978115	1703	-	RC/Helitron	AT5G18060.1
AT5G19200	AT5TE23375	5	6460817	6461308	492	-	DNA/MuDR	AT5G19200.1
AT5G19300	AT5TE23515	5	6498161	6498599	439	+	DNA	AT5G19300.1
AT5G20460	AT5TE25085	5	6913469	6915667	2199	+	DNA/MuDR	AT5G20460.1
AT5G20850	AT5TE25580	5	7069517	7070690	1174	-	DNA/MuDR	AT5G20850.1
AT5G20860	AT5TE25600	5	7073198	7076905	3708	+	RC/Helitron	AT5G20860.1
AT5G22170	AT5TE26575	5	7351186	7352865	1680	-	RC/Helitron	AT5G22170.1
AT5G22390	AT5TE26820	5	7417227	7418202	976	+	RC/Helitron	AT5G22390.1
AT5G22555	AT5TE27075	5	7487944	7489520	1577	-	RC/Helitron	AT5G22555.1
AT5G23640	AT5TE28850	5	7968315	7968910	596	+	DNA/HAT	AT5G23640.1
AT5G23950	AT5TE29240	5	8083582	8084631	1050	+	RC/Helitron	AT5G23950.1
AT5G24316	AT5TE29935	5	8279941	8282398	2458	+	RC/Helitron	AT5G24316.1
AT5G24318	AT5TE29935	5	8279941	8282398	2458	+	RC/Helitron	AT5G24318.1
AT5G24450	AT5TE30195	5	8353117	8354730	1614	-	RC/Helitron	AT5G24450.1
AT5G24460	AT5TE30195	5	8353117	8354730	1614	-	RC/Helitron	AT5G24460.1
AT5G24990	AT5TE31160	5	8611531	8611970	440	-	LINE/L1	AT5G24990.1
AT5G25140	AT5TE31350	5	8670800	8676907	6108	+	RC/Helitron	AT5G25140.1
AT5G25240	AT5TE31640	5	8744285	8746891	2607	-	RC/Helitron	AT5G25240.1
AT5G25250	AT5TE31655	5	8748624	8749778	1155	+	RC/Helitron	AT5G25250.1
AT5G25360	AT5TE31850	5	8802709	8803123	415	+	DNA/MuDR	AT5G25360.2
AT5G25380	AT5TE31885	5	8812198	8827334	15137	-	DNA/MuDR	AT5G25380.1
AT5G25390	AT5TE31885	5	8812198	8827334	15137	-	DNA/MuDR	AT5G25390.2
AT5G25400	AT5TE31885	5	8812198	8827334	15137	-	DNA/MuDR	AT5G25400.1
AT5G25415	AT5TE31975	5	8833576	8834441	866	+	LTR/Copia	AT5G25415.1
AT5G25880	AT5TE32675	5	9028324	9031943	3620	+	RC/Helitron	AT5G25880.1
AT5G26140	AT5TE33010	5	9129539	9130850	1312	-	RC/Helitron	AT5G26140.1
AT5G26240	AT5TE33250	5	9194542	9196292	1751	-	RC/Helitron	AT5G26240.1
AT5G26840	AT5TE34270	5	9442596	9444522	1927	+	RC/Helitron	AT5G26840.1
AT5G27150	AT5TE34715	5	9557280	9560236	2957	-	RC/Helitron	AT5G27150.1
AT5G27170	AT5TE34730	5	9561911	9571137	9227	-	DNA/MuDR	AT5G27170.1
AT5G27238	AT5TE34810	5	9589899	9596829	6931	+	RC/Helitron	AT5G27238.1
AT5G27490	AT5TE35185	5	9698619	9702898	4280	+	RC/Helitron	AT5G27490.1
AT5G27495	AT5TE35205	5	9705291	9707111	1821	+	RC/Helitron	AT5G27495.1
AT5G27530	AT5TE35285	5	9720852	9721507	656	+	SINE	AT5G27530.1
AT5G27840	AT5TE35915	5	9865009	9868369	3361	+	RC/Helitron	AT5G27840.1
AT5G27967	AT5TE36400	5	9997439	10002109	4671	+	RC/Helitron	AT5G27967.1
AT5G28040	AT5TE36530	5	10034386	10037458	3073	-	RC/Helitron	AT5G28040.1
AT5G28410	AT5TE37815	5	10359285	10364353	5069	-	LTR/Copia	AT5G28410.1
AT5G28442	AT5TE37825	5	10365545	10368557	3013	+	LTR/Gypsy	AT5G28442.1
AT5G28590	AT5TE38635	5	10581547	10586640	5094	+	LTR/Gypsy	AT5G28590.1
AT5G28646	AT5TE38860	5	10676941	10677430	490	+	LTR/Copia	AT5G28646.1
AT5G28660	AT5TE38885	5	10682598	10684407	1810	-	DNA	AT5G28660.1
AT5G28720	AT5TE39210	5	10776813	10778565	1753	-	LTR/Gypsy	AT5G28720.1
AT5G28780	AT5TE39295	5	10808359	10812999	4641	+	LTR/Copia	AT5G28780.1
AT5G28800	AT5TE39335	5	10822865	10823271	407	+	DNA/MuDR	AT5G28800.1
AT5G29000	AT5TE40010	5	11019344	11022163	2820	-	RC/Helitron	AT5G29000.1
AT5G29210	AT5TE40385	5	11149174	11157695	8522	-	LTR/Gypsy	AT5G29210.1
AT5G29231	AT5TE40385	5	11149174	11157695	8522	-	LTR/Gypsy	AT5G29231.1
AT5G29624	AT5TE40910	5	11286590	11286895	306	-	LTR/Gypsy	AT5G29624.1
AT5G30341	AT5TE41110	5	11333644	11374109	40466	-	LTR/Gypsy	AT5G30341.1
AT5G32597	AT5TE43450	5	12225103	12238088	12986	-	LTR/Gypsy	AT5G32597.1
AT5G34830	AT5TE46175	5	12970322	12981791	11470	-	DNA/MuDR	AT5G34830.1
AT5G34871	AT5TE46580	5	13084911	13093500	8590	+	LTR/Gypsy	AT5G34871.1
AT5G34908	AT5TE47000	5	13225245	13226055	811	+	LTR/Gypsy	AT5G34908.1
AT5G35190	AT5TE47620	5	13435164	13437305	2142	-	RC/Helitron	AT5G35190.1
AT5G35338	AT5TE48085	5	13546761	13549395	2635	+	RC/Helitron	AT5G35338.2
AT5G35540	AT5TE48850	5	13722880	13723485	606	+	RC/Helitron	AT5G35540.1
AT5G35550	AT5TE48895	5	13727836	13731189	3354	-	RC/Helitron	AT5G35550.1
AT5G35715	AT5TE49475	5	13882924	13883872	949	-	RC/Helitron	AT5G35715.1
AT5G36662	AT5TE51775	5	14391846	14394809	2964	+	RC/Helitron	AT5G36662.1
AT5G36739	AT5TE52005	5	14451145	14454108	2964	+	RC/Helitron	AT5G36739.1
AT5G37130	AT5TE52875	5	14686662	14686713	52	-	DNA	AT5G37130.1
AT5G37520	AT5TE53755	5	14904179	14904780	602	-	RC/Helitron	AT5G37520.1
AT5G37650	AT5TE53945	5	14955768	14957282	1515	-	RC/Helitron	AT5G37650.1
AT5G38210	AT5TE55220	5	15265417	15266981	1565	-	RC/Helitron	AT5G38210.1
AT5G38270	AT5TE55320	5	15290173	15290966	794	-	RC/Helitron	AT5G38270.1
AT5G38435	AT5TE55655	5	15385432	15388054	2623	-	RC/Helitron	AT5G38435.1
AT5G38540	AT5TE55810	5	15428649	15429823	1175	-	RC/Helitron	AT5G38540.1
AT5G39680	AT5TE57370	5	15886386	15887351	966	-	RC/Helitron	AT5G39680.1
AT5G40840	AT5TE59075	5	16356372	16359601	3230	+	RC/Helitron	AT5G40840.1
AT5G40860	AT5TE59135	5	16371937	16374962	3026	+	RC/Helitron	AT5G40860.1
AT5G40870	AT5TE59135	5	16371937	16374962	3026	+	RC/Helitron	AT5G40870.1
AT5G41750	AT5TE60280	5	16698234	16698950	717	+	LINE/L1	AT5G41750.1
AT5G42210	AT5TE60915	5	16870830	16871599	770	+	RC/Helitron	AT5G42210.1
AT5G42640	AT5TE61715	5	17086928	17088730	1803	+	RC/Helitron	AT5G42640.1
AT5G42930	AT5TE62175	5	17209811	17210641	831	+	LTR/Gypsy	AT5G42930.1
AT5G43010	AT5TE62325	5	17247498	17248325	828	-	RC/Helitron	AT5G43010.1
AT5G43280	AT5TE62740	5	17364187	17371985	7799	-	RC/Helitron	AT5G43280.2
AT5G43285	AT5TE62740	5	17364187	17371985	7799	-	RC/Helitron	AT5G43285.1
AT5G43290	AT5TE62740	5	17364187	17371985	7799	-	RC/Helitron	AT5G43290.1
AT5G43513	AT5TE63140	5	17475208	17478159	2952	-	DNA/MuDR	AT5G43513.1
AT5G43610	AT5TE63340	5	17520989	17521821	833	-	DNA/MuDR	AT5G43610.1
AT5G43670	AT5TE63415	5	17541920	17542988	1069	-	RC/Helitron	AT5G43670.1
AT5G44050	AT5TE64040	5	17726227	17727004	778	+	RC/Helitron	AT5G44050.1
AT5G44160	AT5TE64195	5	17775519	17778405	2887	-	RC/Helitron	AT5G44160.1
AT5G44270	AT5TE64405	5	17833560	17833840	281	+	RathE2_cons	AT5G44270.1
AT5G44830	AT5TE65275	5	18099219	18104214	4996	-	RC/Helitron	AT5G44830.1
AT5G44860	AT5TE65310	5	18111803	18114445	2643	+	RC/Helitron	AT5G44860.1
AT5G44870	AT5TE65330	5	18118596	18132765	14170	+	DNA/MuDR	AT5G44870.1
AT5G45090	AT5TE65550	5	18204841	18205317	477	-	LTR/Copia	AT5G45090.1
AT5G45230	AT5TE65870	5	18301833	18302276	444	-	LTR/Copia	AT5G45230.1
AT5G45450	AT5TE66280	5	18413671	18416199	2529	+	DNA/MuDR	AT5G45450.1
AT5G45560	AT5TE66490	5	18470925	18471148	224	-	DNA/MuDR	AT5G45560.1
AT5G45620	AT5TE66580	5	18500733	18501486	754	-	DNA/HAT	AT5G45620.1
AT5G45850	AT5TE66950	5	18598162	18599835	1674	-	RC/Helitron	AT5G45850.1
AT5G46490	AT5TE67885	5	18853600	18856424	2825	+	RC/Helitron	AT5G46490.2
AT5G46660	AT5TE68140	5	18933096	18938943	5848	-	LTR/Copia	AT5G46660.1
AT5G47940	AT5TE69820	5	19408012	19409401	1390	-	RC/Helitron	AT5G47940.1
AT5G48575	AT5TE70870	5	19693946	19694154	209	-	DNA/Mariner	AT5G48575.1
AT5G48657	AT5TE71005	5	19733441	19733962	522	+	DNA	AT5G48657.2
AT5G48670	AT5TE71030	5	19739717	19744026	4310	-	RC/Helitron	AT5G48670.1
AT5G49240	AT5TE71875	5	19964312	19964981	670	-	RC/Helitron	AT5G49240.1
AT5G49420	AT5TE72140	5	20034029	20034913	885	-	LTR/Gypsy	AT5G49420.1
AT5G49590	AT5TE72490	5	20127471	20129724	2254	+	LINE/L1	AT5G49590.1
AT5G50030	AT5TE73320	5	20355474	20359002	3529	-	RC/Helitron	AT5G50030.1
AT5G50040	AT5TE73320	5	20355474	20359002	3529	-	RC/Helitron	AT5G50040.1
AT5G50140	AT5TE73470	5	20398194	20398770	577	+	RC/Helitron	AT5G50140.1
AT5G50670	AT5TE74255	5	20615620	20615790	171	+	DNA/En-Spm	AT5G50670.1
AT5G51930	AT5TE76000	5	21099996	21101264	1269	-	RC/Helitron	AT5G51930.1
AT5G52390	AT5TE76560	5	21263817	21264016	200	+	LINE/L1	AT5G52390.1
AT5G53200	AT5TE77750	5	21583961	21585216	1256	+	RC/Helitron	AT5G53200.1
AT5G53600	AT5TE78450	5	21775179	21777137	1959	-	RC/Helitron	AT5G53600.1
AT5G54720	AT5TE80015	5	22230806	22232349	1544	-	RC/Helitron	AT5G54720.1
AT5G55870	AT5TE81385	5	22613298	22618266	4969	-	LTR/Copia	AT5G55870.1
AT5G57840	AT5TE84250	5	23431544	23432883	1340	+	RC/Helitron	AT5G57840.1
AT5G58530	AT5TE85095	5	23661214	23662856	1643	-	RC/Helitron	AT5G58530.1
AT5G61605	AT5TE89130	5	24768018	24768430	413	+	DNA/MuDR	AT5G61605.1
AT5G63250	AT5TE91220	5	25360664	25361439	776	+	RC/Helitron	AT5G63250.1
AT5G64790	AT5TE93215	5	25904575	25905999	1425	+	RC/Helitron	AT5G64790.1
AT5G64890	AT5TE93335	5	25935511	25936865	1355	-	RC/Helitron	AT5G64890.1
AT5G65230	AT5TE93845	5	26069470	26070860	1391	-	DNA/MuDR	AT5G65230.1
