# Supplementary material for: Epigenetic regulation of intragenic transposable elements impacts gene transcription in Arabidopsis thaliana
Source: Nucleic Acids Res. 2015 Mar 26;43(8):3911–21. doi: 10.1093/nar/gkv258 (PMC4417168; doi:10.1093/nar/gkv258)
Supplement: SUPPLEMENTARY DATA [file supp_gkv258_nar-00113-x-2015-File018.xlsx]

## Sheet: all.nrpd1.expectedPostExonCount
transposonID	geneID	mutantPreExon	wtPreExon	mutantPostExon	wtPostExon	expectedMutantPostExon	pVal	chromosome	start	end	width	orientation	family	transcriptID	strand	pVal.new	pAdj	nrpd1	wt	methDiff
AT1TE01665	AT1G02470	11	26	26	36	16	0.967145	1	512671	513136	466	-	DNA/MuDR	AT1G02470.1	-	0.968089	1	11.3281	63.8298	-52.5017
AT1TE12295	AT1G11270	71	120	1	17	11	0.00391687	1	3780765	3785721	4957	+	LTR/Copia	AT1G11270.2	-	0.00399425	0.0157274	NA	NA	NA
AT1TE19730	AT1G17745	153	286	426	830	445	0.504179	1	6102454	6103091	638	+	RC/Helitron	AT1G17745.1	+	0.527718	0.949343	0.240964	24.0283	-23.7873
AT1TE31750	AT1G28230	320	516	447	416	258	1	1	9862557	9863860	1304	+	RC/Helitron	AT1G28230.1	-	1	1	0.541516	16.8285	-16.287
AT1TE36715	AT1G31710	236	386	411	730	447	0.280327	1	11351513	11352725	1213	-	RC/Helitron	AT1G31710.1	+	0.300133	0.652012	3.87597	14.4144	-10.5384
AT1TE38820	AT1G33080	101	163	56	121	75	0.0910222	1	11987748	11988416	669	+	RC/Helitron	AT1G33080.1	+	0.0947667	0.238812	0	11.1111	-11.1111
AT1TE39820	AT1G33790	13	24	133	195	106	0.983826	1	12257210	12257975	766	+	RC/Helitron	AT1G33790.2	+	0.985058	1	1.19048	16.9014	-15.7109
AT1TE41340	AT1G34580	23	51	10	23	11	0.538819	1	12662731	12662924	194	-	RathE1_cons	AT1G34580.1	+	0.542482	0.949343	8.45771	60.9091	-52.4514
AT1TE42340	AT1G35350	50	111	122	207	94	0.988893	1	12983044	12983179	136	-	DNA/MuDR	AT1G35350.1	-	0.98974	1	0	3.22581	-3.22581
AT1TE44345	AT1G36180	26	25	296	664	691	3.90686e-34	1	13548239	13549900	1662	+	RC/Helitron	AT1G36180.1	+	6.74281e-34	2.12399e-32	0.521739	16.4038	-15.882
AT1TE55865	AT1G44575	11316	22770	5240	11736	5833	0.000145124	1	16872759	16872870	112	+	LINE/L1	AT1G44575.1	+	0.000264628	0.00238165	0	1.40845	-1.40845
AT1TE55945	AT1G44750	30	27	571	993	1104	2.10336e-35	1	16892790	16893612	823	-	RC/Helitron	AT1G44750.1	+	3.9741e-35	2.50368e-33	0.247525	0	0.247525
AT1TE71790	AT1G58602	233	466	3210	6337	3169	0.98865	1	21754301	21755914	1614	-	DNA/MuDR	AT1G58602.2	+	0.993194	1	21.3701	25.6993	-4.32916
AT1TE76345	AT1G62560	171	376	332	665	303	0.957806	1	23160754	23160977	224	+	LINE/L1	AT1G62560.1	+	0.962276	1	1.38889	23.1579	-21.769
AT1TE79940	AT1G65450	12	57	41	101	22	0.996587	1	24317404	24317613	210	+	RathE1_cons	AT1G65450.1	+	0.996748	1	8.46561	64.7619	-56.2963
AT1TE80690	AT1G65985	53	54	39	55	54	0.105468	1	24564713	24565614	902	+	DNA/Harbinger	AT1G65985.1	-	0.10898	0.254288	1.3308	12.4204	-11.0896
AT1TE92240	AT1G75090	85	131	128	246	160	0.0703012	1	28188833	28189131	299	+	DNA/Mariner	AT1G75090.1	-	0.0748812	0.196563	0	8.16327	-8.16327
AT1TE97390	AT1G79150	206	443	160	301	140	0.942848	1	29774154	29775138	985	-	RC/Helitron	AT1G79150.1	-	0.946777	1	1.1236	11.9403	-10.8167
AT1TE98095	AT1G79700	139	227	281	436	267	0.872016	1	29992348	29992610	263	-	DNA/Tc1	AT1G79700.2	-	0.881722	1	0	0	0
AT2TE06420	AT2G04160	105	363	411	1405	407	0.782069	2	1403862	1404635	774	+	DNA/MuDR	AT2G04160.1	-	0.798802	1	2.4	23.5294	-21.1294
AT2TE10885	AT2G06050	445	513	1806	3029	2628	1.60823e-29	2	2360548	2361429	882	-	RC/Helitron	AT2G06050.1	-	3.15291e-29	6.62112e-28	3.19149	0	3.19149
AT2TE13000	AT2G07180	138	222	1773	2198	1367	1	2	2982970	2983099	130	-	LINE/L1	AT2G07180.2	-	1	1	0.662252	2.08333	-1.42108
AT2TE15350	AT2G07680	173	290	80	108	65	0.943372	2	3521217	3521390	174	-	LINE/L1	AT2G07680.1	+	0.946089	1	46.1268	48.2456	-2.11885
AT2TE23480	AT2G13820	273	431	124	188	120	0.74195	2	5774527	5775710	1184	+	DNA/MuDR	AT2G13820.1	-	0.751986	1	7.47664	25.1656	-17.6889
AT2TE24140	AT2G14080	105	312	780	1425	480	1	2	5925853	5926014	162	-	LINE/L1	AT2G14080.1	+	1	1	1.75439	1.6129	0.141483
AT2TE24650	AT2G14285	22	28	107	237	187	9.23953e-06	2	6053174	6053448	275	-	LINE/L1	AT2G14285.1	-	1.06703e-05	0.000112038	0.862069	1.23457	-0.372499
AT2TE42990	AT2G23610	194	351	206	513	284	0.00122985	2	10045354	10045588	235	+	DNA	AT2G23610.1	-	0.00141164	0.00808487	0	8.33333	-8.33333
AT2TE81690	AT2G43445	16	16	42	100	100	2.06535e-06	2	18041932	18042151	220	+	DNA/Mariner	AT2G43445.1	+	2.30025e-06	2.89832e-05	0	0	0
AT3TE06550	AT3G05410	250	477	114	219	115	0.625025	3	1555420	1560680	5261	-	LINE/L1	AT3G05410.2	+	0.636452	1	74.1587	73.4298	0.728893
AT3TE36835	AT3G24255	22	33	61	131	88	0.0300911	3	8789308	8791042	1735	+	LINE/L1	AT3G24255.2	+	0.0317554	0.100029	0.726141	1.02916	-0.303018
AT3TE43415	AT3G28070	162	302	91	258	139	0.00260057	3	10449619	10450104	486	-	DNA/HAT	AT3G28070.1	+	0.00284505	0.0128027	0.554017	5.08083	-4.52681
AT3TE43425	AT3G28080	115	221	101	211	110	0.40311	3	10453642	10454441	800	-	DNA/Pogo	AT3G28080.1	+	0.414329	0.842023	0.561798	13.7255	-13.1637
AT3TE43440	AT3G28100	46	79	87	198	116	0.0474579	3	10456782	10458506	1725	-	RC/Helitron	AT3G28100.1	+	0.0502784	0.143979	1.09409	15.331	-14.2369
AT3TE45230	AT3G28860	571	1011	7949	13402	7570	1	3	10876350	10876509	160	+	LINE/L1	AT3G28860.1	-	1	1	0	2.63158	-2.63158
AT3TE64455	AT3G44220	14	48	24	53	16	0.940569	3	15928679	15929052	374	-	DNA/MuDR	AT3G44220.1	+	0.942057	1	0.892857	1.31579	-0.422932
AT3TE69355	AT3G46490	267	438	221	455	278	0.0204181	3	17116582	17117076	495	-	RC/Helitron	AT3G46490.1	+	0.0226341	0.0750501	16.9231	22.6415	-5.71843
AT3TE70610	AT3G47290	93	192	586	1071	519	0.99711	3	17421065	17421397	333	-	LTR/Copia	AT3G47290.1	+	0.997681	1	0	0.877193	-0.877193
AT3TE73160	AT3G48720	476	931	962	1975	1010	0.449682	3	18047100	18048088	989	-	DNA/MuDR	AT3G48720.1	+	0.485099	0.89886	42.3077	54.9153	-12.6076
AT4TE02530	AT4G01130	88	161	252	623	341	0.000909461	4	486192	486642	451	-	DNA/HAT	AT4G01130.1	+	0.00106141	0.00687739	1.27737	11.3402	-10.0628
AT4TE05235	AT4G02330	78	111	49	117	83	0.00406093	4	1033586	1034087	502	+	DNA/MuDR	AT4G02330.1	+	0.00433634	0.01607	0	0	0
AT4TE10035	AT4G04330	672	1438	378	1029	481	0.00198094	4	2117281	2117972	692	+	DNA/HAT	AT4G04330.1	-	0.00235463	0.0123618	0.172414	15.2778	-15.1054
AT4TE10620	AT4G04570	524	1340	36	157	62	0.00987634	4	2292236	2292359	124	-	RathE1_cons	AT4G04570.1	+	0.0103966	0.0363882	7.25389	54.918	-47.6641
AT4TE11280	AT4G04750	125	249	135	302	152	0.277899	4	2420270	2420447	178	-	RathE3_cons	AT4G04750.1	+	0.289253	0.650819	3.73134	27.6596	-23.9282
AT4TE11410	AT4G04840	967	2155	739	1580	709	0.948054	4	2450347	2450564	218	+	LINE/L1	AT4G04840.1	+	0.956014	1	3.31754	49.6241	-46.3065
AT4TE21780	AT4G08280	185	424	434	823	360	0.999459	4	5230692	5230870	179	+	RC/Helitron	AT4G08280.1	+	0.999563	1	0.595238	7.21649	-6.62126
AT4TE21850	AT4G08300	50	76	50	76	50	0.621999	4	5246784	5247432	649	-	RC/Helitron	AT4G08300.1	+	0.629578	1	1.22951	6.62021	-5.3907
AT4TE26740	AT4G10060	57	94	1888	3597	2182	0.000444922	4	6290635	6290788	154	-	RathE1_cons	AT4G10060.1	+	0.000655229	0.00515993	2.32558	37.5	-35.1744
AT4TE27260	AT4G10310	199	359	59	108	60	0.590896	4	6394591	6395333	743	+	DNA/Pogo	AT4G10310.1	+	0.599344	1	0.526316	9.57447	-9.04815
AT4TE39495	AT4G15440	22	128	211	988	170	0.994892	4	8836471	8837145	675	-	RC/Helitron	AT4G15440.1	+	0.995457	1	5.66038	34.1935	-28.5332
AT4TE43010	AT4G16920	111	147	609	1247	942	6.92093e-15	4	9522644	9524007	1364	-	RC/Helitron	AT4G16920.1	-	1.11484e-14	1.75588e-13	13.1387	22.2222	-9.08354
AT4TE60280	AT4G25120	49	70	126	261	183	0.00233101	4	12892354	12892759	406	+	DNA	AT4G25120.1	+	0.00258828	0.0125432	0	57.1429	-57.1429
AT4TE73090	AT4G31670	26	35	273	478	356	0.00292465	4	15338869	15339050	182	-	LINE?	AT4G31670.1	-	0.00337799	0.0141875	0	0	0
AT4TE73655	AT4G31910	16	19	33	60	51	0.0476924	4	15441566	15442207	642	-	RC/Helitron	AT4G31910.1	+	0.0495085	0.143979	2.94118	77.0833	-74.1422
AT4TE76870	AT4G33300	39	106	1167	2095	771	1	4	16054514	16056192	1679	-	RC/Helitron	AT4G33300.2	-	1	1	18.7688	44.1805	-25.4118
AT5TE25950	AT5G21105	786	1186	994	1480	981	0.896449	5	7175245	7176141	897	-	RC/Helitron	AT5G21105.3	+	0.912269	1	0	22.7848	-22.7848
AT5TE29605	AT5G24160	99	252	121	461	182	0.000976431	5	8184871	8185420	550	+	RC/Helitron	AT5G24160.1	-	0.00109165	0.00687739	0	0	0
AT5TE31865	AT5G25370	26	36	17	28	21	0.361081	5	8805913	8806043	131	-	RathE1_cons	AT5G25370.1	-	0.365703	0.767977	0	50.6494	-50.6494
AT5TE37215	AT5G28237	40	18	27	19	43	0.0523496	5	10209526	10212270	2745	+	RC/Helitron	AT5G28237.1	-	0.0541347	0.148282	0.900901	16.4009	-15.5
AT5TE44485	AT5G33290	62	104	212	375	224	0.464962	5	12559665	12559968	304	-	DNA/Mariner	AT5G33290.1	+	0.481524	0.89886	0	0	0
AT5TE53055	AT5G37180	16	33	33	96	47	0.102478	5	14720028	14720144	117	-	DNA/En-Spm	AT5G37180.1	+	0.105668	0.254288	0	0	0
AT5TE65980	AT5G45260	460	760	86	153	93	0.433704	5	18331004	18331279	276	-	DNA/MuDR	AT5G45260.1	+	0.444203	0.874525	0	3.84615	-3.84615
AT5TE88530	AT5G61140	1033	1943	197	377	201	0.606292	5	24601314	24602178	865	+	DNA/Harbinger	AT5G61140.2	+	0.62158	1	0.552486	31.3043	-30.7519
AT5TE91840	AT5G63800	417	853	2119	3937	1925	0.999997	5	25530525	25531624	1100	-	DNA	AT5G63800.1	+	0.999998	1	0.271003	1.58103	-1.31002

## Sheet: all.nrpe1.expectedPostExonCount
transposonID	geneID	mutantPreExon	wtPreExon	mutantPostExon	wtPostExon	expectedMutantPostExon	pVal	chromosome	start	end	width	orientation	family	transcriptID	strand	pVal.new	pAdj	nrpe1	wt	methDiff
AT1TE01665	AT1G02470	10	26	29	36	14	0.992964	1	512671	513136	466	-	DNA/MuDR	AT1G02470.1	-	0.99413	1	5.76923	63.8298	-58.0606
AT1TE12295	AT1G11270	124	120	15	17	18	0.360992	1	3780765	3785721	4957	+	LTR/Copia	AT1G11270.2	-	0.3826	0.743547	NA	NA	NA
AT1TE19730	AT1G17745	202	286	632	830	587	0.89826	1	6102454	6103091	638	+	RC/Helitron	AT1G17745.1	+	0.947315	1	0	24.0283	-24.0283
AT1TE31750	AT1G28230	525	516	784	416	424	1	1	9862557	9863860	1304	+	RC/Helitron	AT1G28230.1	-	1	1	0.437637	16.8285	-16.3908
AT1TE36715	AT1G31710	333	386	706	730	630	0.980428	1	11351513	11352725	1213	-	RC/Helitron	AT1G31710.1	+	0.9924	1	2.13904	14.4144	-12.2754
AT1TE38820	AT1G33080	134	163	87	121	100	0.184619	1	11987748	11988416	669	+	RC/Helitron	AT1G33080.1	+	0.222812	0.497612	2.63158	11.1111	-8.47953
AT1TE39820	AT1G33790	36	24	358	195	293	0.994718	1	12257210	12257975	766	+	RC/Helitron	AT1G33790.2	+	0.997527	1	0	16.9014	-16.9014
AT1TE40075	AT1G33930	16	12	40	53	71	0.00199238	1	12324807	12326024	1218	+	RC/Helitron	AT1G33930.1	+	0.00275232	0.0153671	0.215054	8.66667	-8.45161
AT1TE41340	AT1G34580	44	51	20	23	20	0.559039	1	12662731	12662924	194	-	RathE1_cons	AT1G34580.1	+	0.583714	0.989498	2.09205	60.9091	-58.817
AT1TE42340	AT1G35350	145	111	217	207	271	0.00740277	1	12983044	12983179	136	-	DNA/MuDR	AT1G35350.1	-	0.0132273	0.0633022	0	3.22581	-3.22581
AT1TE44345	AT1G36180	29	25	476	664	771	1.46952e-17	1	13548239	13549900	1662	+	RC/Helitron	AT1G36180.1	+	2.58005e-16	1.72863e-14	1.08108	16.4038	-15.3227
AT1TE55865	AT1G44575	23893	22770	12454	11736	12315	0.764166	1	16872759	16872870	112	+	LINE/L1	AT1G44575.1	+	0.993184	1	1.96078	1.40845	0.552334
AT1TE55945	AT1G44750	26	27	728	993	957	7.89607e-09	1	16892790	16893612	823	-	RC/Helitron	AT1G44750.1	+	7.51829e-08	1.67909e-06	1.02389	0	1.02389
AT1TE71790	AT1G58602	317	466	4260	6337	4311	0.243795	1	21754301	21755914	1614	-	DNA/MuDR	AT1G58602.2	+	0.59793	0.989498	29.6588	25.6993	3.95949
AT1TE76345	AT1G62560	272	376	468	665	482	0.319871	1	23160754	23160977	224	+	LINE/L1	AT1G62560.1	+	0.435359	0.788353	1.76991	23.1579	-21.388
AT1TE79940	AT1G65450	48	57	97	101	86	0.807239	1	24317404	24317613	210	+	RathE1_cons	AT1G65450.1	+	0.841763	1	0.657895	64.7619	-64.104
AT1TE80690	AT1G65985	72	54	49	55	74	0.0143911	1	24564713	24565614	902	+	DNA/Harbinger	AT1G65985.1	-	0.0188916	0.0712236	1.30152	12.4204	-11.1189
AT1TE92240	AT1G75090	102	131	193	246	192	0.52926	1	28188833	28189131	299	+	DNA/Mariner	AT1G75090.1	-	0.605514	0.989498	1.69492	8.16327	-6.46835
AT1TE97390	AT1G79150	390	443	317	301	265	0.984884	1	29774154	29775138	985	-	RC/Helitron	AT1G79150.1	-	0.991952	1	0	11.9403	-11.9403
AT1TE98095	AT1G79700	286	227	531	436	550	0.275123	1	29992348	29992610	263	-	DNA/Tc1	AT1G79700.2	-	0.392935	0.743547	0	0	0
AT2TE06420	AT2G04160	216	363	671	1405	837	7.44353e-06	2	1403862	1404635	774	+	DNA/MuDR	AT2G04160.1	-	3.9139e-05	0.000437052	1.70648	23.5294	-21.8229
AT2TE10885	AT2G06050	381	513	1949	3029	2250	8.31931e-07	2	2360548	2361429	882	-	RC/Helitron	AT2G06050.1	-	1.62734e-05	0.000272579	0.458716	0	0.458716
AT2TE13000	AT2G07180	214	222	2401	2198	2119	0.999985	2	2982970	2983099	130	-	LINE/L1	AT2G07180.2	-	0.999999	1	0	2.08333	-2.08333
AT2TE15350	AT2G07680	115	290	39	108	43	0.365309	2	3521217	3521390	174	-	LINE/L1	AT2G07680.1	+	0.399518	0.743547	45.3333	48.2456	-2.91228
AT2TE23480	AT2G13820	430	431	157	188	188	0.0500226	2	5774527	5775710	1184	+	DNA/MuDR	AT2G13820.1	-	0.0719619	0.200894	11.5607	25.1656	-13.6049
AT2TE24140	AT2G14080	289	312	1591	1425	1320	1	2	5925853	5926014	162	-	LINE/L1	AT2G14080.1	+	1	1	0	1.6129	-1.6129
AT2TE24650	AT2G14285	34	28	223	237	288	0.00203928	2	6053174	6053448	275	-	LINE/L1	AT2G14285.1	-	0.00402981	0.020769	0	1.23457	-1.23457
AT2TE42990	AT2G23610	340	351	504	513	497	0.582159	2	10045354	10045588	235	+	DNA	AT2G23610.1	-	0.698945	1	0	8.33333	-8.33333
AT2TE56790	AT2G30432	25	17	8	22	33	5.39527e-05	2	12968844	12969756	913	+	RC/Helitron	AT2G30432.1	-	6.93225e-05	0.000663515	0.242131	1.20482	-0.962689
AT2TE81690	AT2G43445	15	16	56	100	94	0.00112829	2	18041932	18042151	220	+	DNA/Mariner	AT2G43445.1	+	0.00167349	0.0101931	0	0	0
AT3TE06550	AT3G05410	456	477	236	219	210	0.894288	3	1555420	1560680	5261	-	LINE/L1	AT3G05410.2	+	0.927728	1	80.6479	73.4298	7.21807
AT3TE36835	AT3G24255	35	33	142	131	139	0.58485	3	8789308	8791042	1735	+	LINE/L1	AT3G24255.2	+	0.648121	1	2.05405	1.02916	1.02489
AT3TE42190	AT3G27400	14	18	113	164	128	0.177458	3	10140741	10140854	114	+	SINE	AT3G27400.1	+	0.220155	0.497612	1.81818	64.1791	-62.3609
AT3TE43415	AT3G28070	272	302	197	258	233	0.0426241	3	10449619	10450104	486	-	DNA/HAT	AT3G28070.1	+	0.0647095	0.188502	0.470958	5.08083	-4.60987
AT3TE43425	AT3G28080	186	221	173	211	178	0.404768	3	10453642	10454441	800	-	DNA/Pogo	AT3G28080.1	+	0.477806	0.842447	0.806452	13.7255	-12.919
AT3TE43440	AT3G28100	73	79	142	198	183	0.0122367	3	10456782	10458506	1725	-	RC/Helitron	AT3G28100.1	+	0.0191347	0.0712236	0.308642	15.331	-15.0224
AT3TE45230	AT3G28860	928	1011	11655	13402	12302	8.76151e-07	3	10876350	10876509	160	+	LINE/L1	AT3G28860.1	-	0.000724808	0.00539579	0	2.63158	-2.63158
AT3TE64455	AT3G44220	47	48	39	53	52	0.10153	3	15928679	15929052	374	-	DNA/MuDR	AT3G44220.1	+	0.11928	0.29599	1.96078	1.31579	0.644995
AT3TE69355	AT3G46490	337	438	269	455	351	0.000483426	3	17116582	17117076	495	-	RC/Helitron	AT3G46490.1	+	0.00112449	0.00753411	19.2771	22.6415	-3.3644
AT3TE70610	AT3G47290	199	192	1015	1071	1111	0.0160829	3	17421065	17421397	333	-	LTR/Copia	AT3G47290.1	+	0.045853	0.146293	0	0.877193	-0.877193
AT3TE73160	AT3G48720	847	931	1727	1975	1797	0.10328	3	18047100	18048088	989	-	DNA/MuDR	AT3G48720.1	+	0.250862	0.525242	43.513	54.9153	-11.4023
AT4TE02530	AT4G01130	157	161	468	623	608	8.32742e-06	4	486192	486642	451	-	DNA/HAT	AT4G01130.1	+	3.38856e-05	0.000437052	0.900901	11.3402	-10.4393
AT4TE05235	AT4G02330	129	111	101	117	136	0.012687	4	1033586	1034087	502	+	DNA/MuDR	AT4G02330.1	+	0.0185818	0.0712236	0.584795	0	0.584795
AT4TE06080	AT4G02700	17	16	103	109	116	0.202443	4	1190061	1190301	241	+	DNA/Mariner	AT4G02700.1	+	0.246153	0.525242	0	60.8696	-60.8696
AT4TE10035	AT4G04330	1115	1438	831	1029	798	0.78457	4	2117281	2117972	692	+	DNA/HAT	AT4G04330.1	-	0.882959	1	0.732601	15.2778	-14.5452
AT4TE10620	AT4G04570	1306	1340	128	157	154	0.0648753	4	2292236	2292359	124	-	RathE1_cons	AT4G04570.1	+	0.088617	0.237493	2.09424	54.918	-52.8238
AT4TE11280	AT4G04750	191	249	248	302	232	0.771899	4	2420270	2420447	178	-	RathE3_cons	AT4G04750.1	+	0.832042	1	2.77778	27.6596	-24.8818
AT4TE11410	AT4G04840	1701	2155	1168	1580	1248	0.0453233	4	2450347	2450564	218	+	LINE/L1	AT4G04840.1	+	0.114128	0.294098	0.729927	49.6241	-48.8941
AT4TE21780	AT4G08280	421	424	825	823	818	0.555298	4	5230692	5230870	179	+	RC/Helitron	AT4G08280.1	+	0.70617	1	0	7.21649	-7.21649
AT4TE21850	AT4G08300	72	76	82	76	72	0.807477	4	5246784	5247432	649	-	RC/Helitron	AT4G08300.1	+	0.839285	1	2.77186	6.62021	-3.84835
AT4TE26740	AT4G10060	98	94	3215	3597	3751	1.15561e-11	4	6290635	6290788	154	-	RathE1_cons	AT4G10060.1	+	2.14209e-09	7.17601e-08	5.37634	37.5	-32.1237
AT4TE27260	AT4G10310	217	359	46	108	66	0.03481	4	6394591	6395333	743	+	DNA/Pogo	AT4G10310.1	+	0.043635	0.146177	0.632911	9.57447	-8.94156
AT4TE39495	AT4G15440	41	128	368	988	317	0.974632	4	8836471	8837145	675	-	RC/Helitron	AT4G15440.1	+	0.98658	1	3.8961	34.1935	-30.2974
AT4TE43010	AT4G16920	129	147	1203	1247	1095	0.986814	4	9522644	9524007	1364	-	RC/Helitron	AT4G16920.1	-	0.996556	1	8.29016	22.2222	-13.9321
AT4TE60280	AT4G25120	70	70	180	261	261	5.77969e-05	4	12892354	12892759	406	+	DNA	AT4G25120.1	+	0.000131522	0.00110149	0	57.1429	-57.1429
AT4TE73090	AT4G31670	41	35	517	478	560	0.0913903	4	15338869	15339050	182	-	LINE?	AT4G31670.1	-	0.156788	0.375171	0	0	0
AT4TE73655	AT4G31910	15	19	65	60	48	0.953596	4	15441566	15442207	642	-	RC/Helitron	AT4G31910.1	+	0.962947	1	0	77.0833	-77.0833
AT4TE76870	AT4G33300	82	106	2106	2095	1621	1	4	16054514	16056192	1679	-	RC/Helitron	AT4G33300.2	-	1	1	19.8847	44.1805	-24.2958
AT5TE25950	AT5G21105	1144	1186	1305	1480	1428	0.00751999	5	7175245	7176141	897	-	RC/Helitron	AT5G21105.3	+	0.0277848	0.0979781	0	22.7848	-22.7848
AT5TE29605	AT5G24160	163	252	331	461	299	0.899886	5	8184871	8185420	550	+	RC/Helitron	AT5G24160.1	-	0.936999	1	0	0	0
AT5TE31865	AT5G25370	35	36	32	28	28	0.73688	5	8805913	8806043	131	-	RathE1_cons	AT5G25370.1	-	0.761329	1	0	50.6494	-50.6494
AT5TE37215	AT5G28237	23	18	20	19	25	0.272443	5	10209526	10212270	2745	+	RC/Helitron	AT5G28237.1	-	0.294988	0.598915	0.304878	16.4009	-16.096
AT5TE44485	AT5G33290	92	104	274	375	332	0.0092053	5	12559665	12559968	304	-	DNA/Mariner	AT5G33290.1	+	0.0172294	0.0712236	0	0	0
AT5TE53055	AT5G37180	18	33	91	96	53	0.999428	5	14720028	14720144	117	-	DNA/En-Spm	AT5G37180.1	+	0.999625	1	1.75439	0	1.75439
AT5TE65980	AT5G45260	677	760	154	153	137	0.848804	5	18331004	18331279	276	-	DNA/MuDR	AT5G45260.1	+	0.884991	1	0	3.84615	-3.84615
AT5TE88530	AT5G61140	1343	1943	222	377	261	0.0388342	5	24601314	24602178	865	+	DNA/Harbinger	AT5G61140.2	+	0.0608682	0.185371	0.581395	31.3043	-30.723
AT5TE91840	AT5G63800	689	853	3502	3937	3181	0.999953	5	25530525	25531624	1100	-	DNA	AT5G63800.1	+	0.999999	1	0.909091	1.58103	-0.671937

## Sheet: all.ibm2.expectedPostExonCount
transposonID	geneID	mutantPreExon	wtPreExon	mutantPostExon	wtPostExon	expectedMutantPostExon	pVal	chromosome	start	end	width	orientation	family	transcriptID	strand	pVal.new	pAdj	ibm2	wt	methDiff
AT1TE01665	AT1G02470	17	18	16	21	20	0.521669	1	512671	513136	466	-	DNA/MuDR	AT1G02470.1	-	0.431156	1	81.6667	76.8116	4.85507
AT1TE12295	AT1G11270	82	212	0	29	12	0.000698089	1	3780765	3785721	4957	+	LTR/Copia	AT1G11270.2	-	0.000458341	0.00622034	NA	NA	NA
AT1TE19730	AT1G17745	1867	1237	4504	3043	4593	1	1	6102454	6103091	638	+	RC/Helitron	AT1G17745.1	+	0.999992	1	23.6486	25.7862	-2.13751
AT1TE31750	AT1G28230	1019	1284	570	726	577	0.998336	1	9862557	9863860	1304	+	RC/Helitron	AT1G28230.1	-	0.950997	1	17.2414	19.375	-2.13362
AT1TE36715	AT1G31710	751	545	994	808	1114	0.947619	1	11351513	11352725	1213	-	RC/Helitron	AT1G31710.1	+	0.453492	1	70.8155	76.1628	-5.34734
AT1TE38820	AT1G33080	237	332	129	206	148	0.671868	1	11987748	11988416	669	+	RC/Helitron	AT1G33080.1	+	0.427206	1	63.7931	61.4035	2.38959
AT1TE39820	AT1G33790	57	15	285	92	350	0.407599	1	12257210	12257975	766	+	RC/Helitron	AT1G33790.2	+	0.11803	0.934408	8.82353	20.5128	-11.6893
AT1TE40075	AT1G33930	20	65	149	297	92	1	1	12324807	12326024	1218	+	RC/Helitron	AT1G33930.1	+	0.999998	1	22.9167	25.8065	-2.88978
AT1TE40175	AT1G33960	26	45	89	124	72	0.995136	1	12346862	12347086	225	-	DNA/MuDR	AT1G33960.1	+	0.98237	1	0	0	0
AT1TE40315	AT1G34050	17	14	28	34	42	0.214825	1	12394285	12394446	162	+	RathE1_cons	AT1G34050.1	+	0.134527	0.974523	0	0	0
AT1TE41340	AT1G34580	86	151	51	74	43	0.965618	1	12662731	12662924	194	-	RathE1_cons	AT1G34580.1	+	0.926855	1	78.4173	78.4091	0.00817528
AT1TE42340	AT1G35350	330	325	580	656	667	0.788682	1	12983044	12983179	136	-	DNA/MuDR	AT1G35350.1	-	0.296892	1	9.375	15	-5.625
AT1TE55865	AT1G44575	68317	134564	32202	62701	31833	1	1	16872759	16872870	112	+	LINE/L1	AT1G44575.1	+	1	1	0	5.40541	-5.40541
AT1TE55945	AT1G44750	83	138	1500	1940	1167	1	1	16892790	16893612	823	-	RC/Helitron	AT1G44750.1	+	1	1	0	2	-2
AT1TE61465	AT1G50060	345	279	204	167	207	0.961051	1	18551539	18552259	721	-	DNA/Pogo	AT1G50060.1	+	0.840544	1	47.0588	57.1429	-10.084
AT1TE63760	AT1G51820	48	31	214	143	222	0.943161	1	19240623	19240970	348	+	DNA	AT1G51820.1	-	0.786019	1	NA	NA	NA
AT1TE66645	AT1G54040	18	20	2683	3591	3232	0.46499	1	20172045	20173718	1674	+	RC/Helitron	AT1G54040.2	-	0.00124488	0.0147829	45.9596	45.082	0.877629
AT1TE71775	AT1G58602	197	99	1123	5621	11186	0	1	21748194	21753542	5349	+	LTR/Copia	AT1G58602.2	+	0	0	70.4506	77.095	-6.64439
AT1TE76345	AT1G62560	602	781	905	1105	852	1	1	23160754	23160977	224	+	LINE/L1	AT1G62560.1	+	0.999817	1	5.76923	19.1919	-13.4227
AT1TE79940	AT1G65450	208	267	425	518	404	0.999676	1	24317404	24317613	210	+	RathE1_cons	AT1G65450.1	+	0.989891	1	91.6667	96.2963	-4.62963
AT1TE80690	AT1G65985	418	419	282	260	260	0.999119	1	24564713	24565614	902	+	DNA/Harbinger	AT1G65985.1	-	0.987689	1	18.9189	21	-2.08108
AT1TE81160	AT1G66280	755	677	3310	2873	3205	1	1	24709061	24709194	134	+	LINE/L1	AT1G66280.1	-	1	1	0	0	0
AT1TE92240	AT1G75090	104	181	137	231	133	0.965132	1	28188833	28189131	299	+	DNA/Mariner	AT1G75090.1	-	0.883431	1	NA	0	NA
AT1TE97390	AT1G79150	314	374	271	327	275	0.978179	1	29774154	29775138	985	-	RC/Helitron	AT1G79150.1	-	0.87165	1	9.67742	36.8421	-27.1647
AT1TE98095	AT1G79700	68	162	130	338	142	0.801443	1	29992348	29992610	263	-	DNA/Tc1	AT1G79700.2	-	0.588475	1	0	4.7619	-4.7619
AT2TE06420	AT2G04160	1464	1628	3778	4176	3756	1	2	1403862	1404635	774	+	DNA/MuDR	AT2G04160.1	-	1	1	44.7368	48.8889	-4.15205
AT2TE06565	AT2G04190	20	20	23	21	21	0.856227	2	1428554	1429385	832	+	DNA/HAT	AT2G04190.1	-	0.791469	1	22.6131	23.0126	-0.399487
AT2TE10835	AT2G06025	24	29	1102	2722	2253	1.53823e-50	2	2349457	2349693	237	-	DNA/Mariner	AT2G06025.1	+	8.74843e-66	4.1555e-64	0	0	0
AT2TE10885	AT2G06050	423	482	1745	1943	1706	1	2	2360548	2361429	882	-	RC/Helitron	AT2G06050.1	-	0.999948	1	0	0	0
AT2TE13000	AT2G07180	146	205	1382	2162	1540	0.980345	2	2982970	2983099	130	-	LINE/L1	AT2G07180.2	-	0.504118	1	0	2.38095	-2.38095
AT2TE15350	AT2G07680	343	591	121	235	137	0.705352	2	3521217	3521390	174	-	LINE/L1	AT2G07680.1	+	0.47334	1	61.25	57.1429	4.10714
AT2TE23480	AT2G13820	871	1028	470	619	525	0.88133	2	5774527	5775710	1184	+	DNA/MuDR	AT2G13820.1	-	0.495711	1	44.0678	39.0909	4.97689
AT2TE24140	AT2G14080	361	397	1490	1684	1532	0.999992	2	5925853	5926014	162	-	LINE/L1	AT2G14080.1	+	0.987289	1	0	4.34783	-4.34783
AT2TE24650	AT2G14285	165	370	330	717	320	0.997232	2	6053174	6053448	275	-	LINE/L1	AT2G14285.1	-	0.964861	1	0	1.03093	-1.03093
AT2TE25080	AT2G14510	78	46	30	16	28	0.863267	2	6172524	6172686	163	-	RathE1_cons	AT2G14510.1	-	0.789937	1	46.1538	50	-3.84615
AT2TE30145	AT2G16970	12	22	67	134	74	0.720888	2	7370062	7370328	267	-	DNA/Mariner	AT2G16970.1	+	0.554307	1	NA	NA	NA
AT2TE39090	AT2G21550	238	273	58	57	50	0.965738	2	9228587	9229177	591	-	RC/Helitron	AT2G21550.1	+	0.923364	1	70.5882	60.8696	9.71867
AT2TE42990	AT2G23610	1067	1371	1208	1649	1284	0.998997	2	10045354	10045588	235	+	DNA	AT2G23610.1	-	0.884363	1	0	0	0
AT2TE45930	AT2G25160	264	748	85	292	104	0.480397	2	10709676	10709839	164	-	RathE1_cons	AT2G25160.1	-	0.284977	1	68.3871	62.1359	6.25117
AT2TE56790	AT2G30432	66	170	63	170	66	0.807225	2	12968844	12969756	913	+	RC/Helitron	AT2G30432.1	-	0.669331	1	0	1.3986	-1.3986
AT2TE60335	AT2G32270	835	457	664	371	678	0.998706	2	13704927	13705027	101	+	LINE/L1	AT2G32270.1	+	0.948096	1	NA	NA	NA
AT2TE81690	AT2G43445	50	59	150	197	167	0.768821	2	18041932	18042151	220	+	DNA/Mariner	AT2G43445.1	+	0.52487	1	0	0	0
AT3TE06550	AT3G05410	273	959	1	387	111	3.23588e-28	3	1555420	1560680	5261	-	LINE/L1	AT3G05410.2	+	6.84342e-30	2.16708e-28	66.7688	76.3865	-9.61771
AT3TE42190	AT3G27400	92	116	618	574	456	1	3	10140741	10140854	114	+	SINE	AT3G27400.1	+	1	1	82.3529	62.2222	20.1307
AT3TE43415	AT3G28070	679	1254	491	913	495	0.997365	3	10449619	10450104	486	-	DNA/HAT	AT3G28070.1	+	0.945476	1	13.0841	9.78836	3.29575
AT3TE43425	AT3G28080	485	716	374	592	402	0.943821	3	10453642	10454441	800	-	DNA/Pogo	AT3G28080.1	+	0.703578	1	35.4839	11.1111	24.3728
AT3TE43440	AT3G28100	124	119	185	220	230	0.383765	3	10456782	10458506	1725	-	RC/Helitron	AT3G28100.1	+	0.143614	0.974523	18.9474	8.65385	10.2935
AT3TE45230	AT3G28860	1297	1204	11007	9935	10703	1	3	10876350	10876509	160	+	LINE/L1	AT3G28860.1	-	1	1	NA	0	NA
AT3TE58860	AT3G42180	42	35	80	136	164	3.89162e-05	3	14325569	14326418	850	-	DNA	AT3G42180.1	-	2.89975e-06	4.59127e-05	38.8889	34.2857	4.60317
AT3TE64455	AT3G44220	133	263	98	205	104	0.82981	3	15928679	15929052	374	-	DNA/MuDR	AT3G44220.1	+	0.661351	1	18.1818	0	18.1818
AT3TE69355	AT3G46490	251	411	298	424	259	0.999944	3	17116582	17117076	495	-	RC/Helitron	AT3G46490.1	+	0.998524	1	36.6667	35.5556	1.11111
AT3TE70610	AT3G47290	287	349	1367	1588	1306	1	3	17421065	17421397	333	-	LTR/Copia	AT3G47290.1	+	0.99997	1	0.613497	0.757576	-0.144079
AT3TE73160	AT3G48720	1699	1402	2851	2288	2773	1	3	18047100	18048088	989	-	DNA/MuDR	AT3G48720.1	+	1	1	76.8212	77.2059	-0.38469
AT4TE02530	AT4G01130	154	203	464	634	481	0.989366	4	486192	486642	451	-	DNA/HAT	AT4G01130.1	+	0.873011	1	22.7723	30.8989	-8.1266
AT4TE05235	AT4G02330	873	424	661	286	589	1	4	1033586	1034087	502	+	DNA/MuDR	AT4G02330.1	+	0.999966	1	0	0	0
AT4TE06080	AT4G02700	29	15	88	67	130	0.0756378	4	1190061	1190301	241	+	DNA/Mariner	AT4G02700.1	+	0.0232652	0.22102	100	100	0
AT4TE06260	AT4G02760	146	210	8	19	14	0.263085	4	1224822	1224982	161	+	LTR/Gypsy	AT4G02760.2	-	0.208468	1	0	0	0
AT4TE10035	AT4G04330	557	1364	400	1003	410	0.989218	4	2117281	2117972	692	+	DNA/HAT	AT4G04330.1	-	0.889122	1	36.7347	28.4585	8.2762
AT4TE10375	AT4G04450	29	27	95	93	100	0.840392	4	2218641	2218840	200	-	RathE3_cons	AT4G04450.1	+	0.680161	1	75	53.0488	21.9512
AT4TE10620	AT4G04570	2107	2607	271	365	295	0.888074	4	2292236	2292359	124	-	RathE1_cons	AT4G04570.1	+	0.624521	1	60.8333	56.1538	4.67949
AT4TE11140	AT4G04710	12	11	46	71	78	0.0374326	4	2390868	2391037	170	-	RathE1_cons	AT4G04710.1	-	0.0139307	0.147046	54.3011	38.6364	15.6647
AT4TE11290	AT4G04750	848	1217	166	228	159	0.982125	4	2422124	2422382	259	+	DNA/Mariner	AT4G04750.1	+	0.921924	1	0	33.3333	-33.3333
AT4TE11410	AT4G04840	1543	5654	1358	4831	1319	1	4	2450347	2450564	218	+	LINE/L1	AT4G04840.1	+	0.999832	1	41.3043	48.3607	-7.05631
AT4TE11975	AT4G04990	35	74	26	59	28	0.705786	4	2556148	2556578	431	-	RC/Helitron	AT4G04990.1	+	0.603504	1	2.63158	0	2.63158
AT4TE21780	AT4G08280	943	1280	1420	1936	1427	0.999999	4	5230692	5230870	179	+	RC/Helitron	AT4G08280.1	+	0.997315	1	12	9.7561	2.2439
AT4TE21850	AT4G08300	504	691	368	515	376	0.987734	4	5246784	5247432	649	-	RC/Helitron	AT4G08300.1	+	0.88828	1	67.5355	72.4947	-4.95912
AT4TE22395	AT4G08450	15	25	14	10	6	0.992842	4	5368686	5369485	800	-	DNA/Pogo	AT4G08450.1	+	0.988705	1	13.5135	15.3846	-1.8711
AT4TE23040	AT4G08620	171	80	62	17	37	0.999799	4	5505091	5505391	301	+	DNA	AT4G08620.1	+	0.999218	1	NA	NA	NA
AT4TE23485	AT4G08780	38	28	176	118	161	0.99474	4	5604324	5606538	2215	+	RC/Helitron	AT4G08780.1	+	0.968846	1	14.5631	18.107	-3.54389
AT4TE26740	AT4G10060	90	188	1971	4184	2003	1	4	6290635	6290788	154	-	RathE1_cons	AT4G10060.1	+	0.998333	1	80.2198	64.4737	15.7461
AT4TE27260	AT4G10310	128	173	30	33	25	0.932132	4	6394591	6395333	743	+	DNA/Pogo	AT4G10310.1	+	0.886952	1	14.2857	11.9048	2.38095
AT4TE28980	AT4G11050	40	74	36	64	35	0.844426	4	6748757	6748926	170	-	RathE3_cons	AT4G11050.1	-	0.755984	1	57.8313	53.6232	4.20814
AT4TE38960	AT4G15290	13	20	110	146	95	0.99252	4	8725002	8726370	1369	+	RC/Helitron	AT4G15290.1	-	0.970738	1	36.0544	27.3885	8.66589
AT4TE39115	AT4G15340	16	13	309	514	633	1.84698e-15	4	8758669	8759402	734	+	LTR/Copia	AT4G15340.1	-	1.01373e-19	2.40762e-18	0	0.197628	-0.197628
AT4TE39495	AT4G15440	12	49	99	235	58	0.999997	4	8836471	8837145	675	-	RC/Helitron	AT4G15440.1	+	0.999974	1	28.9474	34.4262	-5.47886
AT4TE43010	AT4G16920	105	151	1568	2512	1747	0.986053	4	9522644	9524007	1364	-	RC/Helitron	AT4G16920.1	-	0.505184	1	30.4348	28.6885	1.74626
AT4TE49605	AT4G19970	37	24	150	200	309	1.75712e-08	4	10822164	10822364	201	+	RC/Helitron	AT4G19970.1	+	1.37016e-10	2.6033e-09	36.3636	12.5	23.8636
AT4TE50035	AT4G20210	24	34	26	22	16	0.989264	4	10914753	10915625	873	+	RC/Helitron	AT4G20210.1	-	0.980015	1	16	29.8507	-13.8507
AT4TE57000	AT4G23510	160	154	160	200	208	0.242909	4	12269420	12269612	193	+	LTR/Copia	AT4G23510.1	-	0.077763	0.67159	0	0	0
AT4TE60280	AT4G25120	10	71	23	185	27	0.59002	4	12892354	12892759	406	+	DNA	AT4G25120.1	+	0.48386	1	88.8889	33.3333	55.5556
AT4TE73090	AT4G31670	70	87	447	582	469	0.98149	4	15338869	15339050	182	-	LINE?	AT4G31670.1	-	0.826692	1	3.84615	0	3.84615
AT4TE73655	AT4G31910	504	800	1224	1886	1189	1	4	15441566	15442207	642	-	RC/Helitron	AT4G31910.1	+	0.999665	1	85.7143	76.4706	9.2437
AT4TE76870	AT4G33300	419	342	3898	3620	4436	0.994151	4	16054514	16056192	1679	-	RC/Helitron	AT4G33300.2	-	0.163583	1	52.9595	60.2041	-7.24458
AT5TE25950	AT5G21105	2438	1711	2927	2148	3061	1	5	7175245	7176141	897	-	RC/Helitron	AT5G21105.3	+	0.993586	1	23.0769	29.4118	-6.33484
AT5TE29605	AT5G24160	436	478	962	1075	981	0.999868	5	8184871	8185420	550	+	RC/Helitron	AT5G24160.1	-	0.976063	1	0	0	0
AT5TE31865	AT5G25370	56	75	72	57	43	0.999926	5	8805913	8806043	131	-	RathE1_cons	AT5G25370.1	-	0.99965	1	69.8113	57.6271	12.1842
AT5TE44485	AT5G33290	459	375	842	657	805	0.999999	5	12559665	12559968	304	-	DNA/Mariner	AT5G33290.1	+	0.999149	1	NA	NA	NA
AT5TE50915	AT5G36180	81	185	29	87	39	0.368994	5	14241498	14241727	230	-	LINE/L1	AT5G36180.1	+	0.259106	1	43.2099	40	3.20988
AT5TE53055	AT5G37180	58	71	169	219	179	0.890659	5	14720028	14720144	117	-	DNA/En-Spm	AT5G37180.1	+	0.700231	1	0	1.40845	-1.40845
AT5TE55350	AT5G38280	14	14	227	252	252	0.818903	5	15296308	15297047	740	+	DNA/HAT	AT5G38280.1	-	0.533624	1	31.746	22.3433	9.40271
AT5TE61585	AT5G42600	51	185	214	796	220	0.952822	5	17054399	17054565	167	+	RathE1_cons	AT5G42600.1	+	0.812039	1	0	0	0
AT5TE65980	AT5G45260	697	859	144	187	152	0.879536	5	18331004	18331279	276	-	DNA/MuDR	AT5G45260.1	+	0.699322	1	0	0	0
AT5TE77565	AT5G53110	482	356	251	207	281	0.804634	5	21529707	21532238	2532	+	RC/Helitron	AT5G53110.1	+	0.494799	1	35.2	40.7407	-5.54074
AT5TE88530	AT5G61140	983	1290	270	329	251	0.998529	5	24601314	24602178	865	+	DNA/Harbinger	AT5G61140.2	+	0.982603	1	46.3415	11.1111	35.2304
AT5TE91840	AT5G63800	928	1171	5767	7080	5611	1	5	25530525	25531624	1100	-	DNA	AT5G63800.1	+	1	1	5.12821	6.66667	-1.53846

## Sheet: all.cmt3C.expectedPostExonCount
transposonID	geneID	mutantPreExon	wtPreExon	mutantPostExon	wtPostExon	expectedMutantPostExon	pVal	chromosome	start	end	width	orientation	family	transcriptID	strand	pVal.new	pAdj	cmt3	wt	methDiff
AT1TE12295	AT1G11270	72	93	18	14	11	0.969649	1	3780765	3785721	4957	+	LTR/Copia	AT1G11270.2	-	0.965275	1	NA	NA	NA
AT1TE19730	AT1G17745	244	180	1113	766	1039	1	1	6102454	6103091	638	+	RC/Helitron	AT1G17745.1	+	0.999996	1	26.9231	24.0283	2.89481
AT1TE31750	AT1G28230	124	88	59	54	77	0.264503	1	9862557	9863860	1304	+	RC/Helitron	AT1G28230.1	-	0.22383	0.720525	8.30325	16.8285	-8.52523
AT1TE36715	AT1G31710	198	183	420	419	454	0.839356	1	11351513	11352725	1213	-	RC/Helitron	AT1G31710.1	+	0.746065	1	30.7692	14.4144	16.3548
AT1TE38820	AT1G33080	70	62	77	55	63	0.982696	1	11987748	11988416	669	+	RC/Helitron	AT1G33080.1	+	0.976218	1	11.5385	11.1111	0.42735
AT1TE39820	AT1G33790	11	16	59	148	102	0.00751006	1	12257210	12257975	766	+	RC/Helitron	AT1G33790.2	+	0.00504763	0.0279914	0.684932	16.9014	-16.2165
AT1TE42340	AT1G35350	282	425	541	1042	692	0.0363985	1	12983044	12983179	136	-	DNA/MuDR	AT1G35350.1	-	0.0142986	0.0670936	0	3.22581	-3.22581
AT1TE55865	AT1G44575	20078	17706	11341	9042	10254	1	1	16872759	16872870	112	+	LINE/L1	AT1G44575.1	+	1	1	9.30233	1.40845	7.89387
AT1TE61465	AT1G50060	20	21	22	18	18	0.893023	1	18551539	18552259	721	-	DNA/Pogo	AT1G50060.1	+	0.879403	1	9.57447	21.1111	-11.5366
AT1TE71775	AT1G58602	64	30	1546	1529	3262	5.03706e-95	1	21748194	21753542	5349	+	LTR/Copia	AT1G58602.2	+	3.66538e-103	2.23588e-101	1.6106	73.2514	-71.6408
AT1TE76345	AT1G62560	111	91	218	129	158	0.999997	1	23160754	23160977	224	+	LINE/L1	AT1G62560.1	+	0.999992	1	18.9394	23.1579	-4.2185
AT1TE79940	AT1G65450	38	41	130	134	125	0.935135	1	24317404	24317613	210	+	RathE1_cons	AT1G65450.1	+	0.909463	1	67.6768	64.7619	2.91486
AT1TE80690	AT1G65985	84	51	72	53	88	0.387434	1	24564713	24565614	902	+	DNA/Harbinger	AT1G65985.1	-	0.334741	0.887791	6.09319	12.4204	-6.32719
AT1TE81160	AT1G66280	70	34	310	203	418	0.0194708	1	24709061	24709194	134	+	LINE/L1	AT1G66280.1	-	0.00896998	0.0455974	0	0	0
AT1TE92240	AT1G75090	30	21	57	46	66	0.527564	1	28188833	28189131	299	+	DNA/Mariner	AT1G75090.1	-	0.478304	1	4.25532	8.16327	-3.90795
AT1TE97390	AT1G79150	154	99	249	156	243	0.971263	1	29774154	29775138	985	-	RC/Helitron	AT1G79150.1	-	0.950836	1	2.85714	11.9403	-9.08316
AT1TE98095	AT1G79700	143	136	304	344	362	0.353424	1	29992348	29992610	263	-	DNA/Tc1	AT1G79700.2	-	0.253268	0.720525	0	0	0
AT2TE06420	AT2G04160	159	90	890	621	1098	0.0675997	2	1403862	1404635	774	+	DNA/MuDR	AT2G04160.1	-	0.0228503	0.0995622	10.8787	23.5294	-12.6508
AT2TE10885	AT2G06050	143	112	1722	1250	1596	1	2	2360548	2361429	882	-	RC/Helitron	AT2G06050.1	-	1	1	0.632911	0	0.632911
AT2TE13000	AT2G07180	98	71	1175	1243	1716	1.02579e-10	2	2982970	2983099	130	-	LINE/L1	AT2G07180.2	-	1.45024e-12	1.47441e-11	1.73913	2.08333	-0.344203
AT2TE15340	AT2G07680	32	11	364	239	696	6.15725e-16	2	3517283	3517482	200	-	RathE3_cons	AT2G07680.1	+	2.88052e-17	3.60132e-16	2.38095	35.3659	-32.9849
AT2TE23480	AT2G13820	272	228	120	100	120	0.878907	2	5774527	5775710	1184	+	DNA/MuDR	AT2G13820.1	-	0.840635	1	18.9349	25.1656	-6.23065
AT2TE24140	AT2G14080	54	29	496	355	662	0.00703094	2	5925853	5926014	162	-	LINE/L1	AT2G14080.1	+	0.00226533	0.0153539	9.09091	1.6129	7.47801
AT2TE24650	AT2G14285	36	27	205	107	143	0.999999	2	6053174	6053448	275	-	LINE/L1	AT2G14285.1	-	0.999997	1	3.06122	1.23457	1.82666
AT2TE39090	AT2G21550	55	44	15	12	15	0.717422	2	9228587	9229177	591	-	RC/Helitron	AT2G21550.1	+	0.69629	1	50.8671	64.6018	-13.7347
AT2TE42990	AT2G23610	379	235	355	261	421	0.361216	2	10045354	10045588	235	+	DNA	AT2G23610.1	-	0.252558	0.720525	0	8.33333	-8.33333
AT2TE45930	AT2G25160	109	87	51	34	43	0.947443	2	10709676	10709839	164	-	RathE1_cons	AT2G25160.1	-	0.934795	1	39.4366	58.5366	-19.1
AT2TE60335	AT2G32270	90	48	93	42	79	0.981249	2	13704927	13705027	101	+	LINE/L1	AT2G32270.1	+	0.973464	1	NA	NA	NA
AT3TE06550	AT3G05410	267	196	22	94	129	8.8474e-17	3	1555420	1560680	5261	-	LINE/L1	AT3G05410.2	+	2.9519e-17	3.60132e-16	2.7497	73.4298	-70.6801
AT3TE43415	AT3G28070	111	58	101	38	73	0.999167	3	10449619	10450104	486	-	DNA/HAT	AT3G28070.1	+	0.99864	1	6.16114	5.08083	1.08031
AT3TE43425	AT3G28080	95	47	81	40	81	0.838051	3	10453642	10454441	800	-	DNA/Pogo	AT3G28080.1	+	0.800863	1	6.55738	13.7255	-7.16811
AT3TE43450	AT3G28100	83	52	55	44	71	0.295106	3	10459718	10459885	168	-	DNA/HAT	AT3G28100.1	+	0.253511	0.720525	43.0279	47.4453	-4.41737
AT3TE45230	AT3G28860	159	93	4036	3241	5542	2.30157e-19	3	10876350	10876509	160	+	LINE/L1	AT3G28860.1	-	1.30791e-24	2.65941e-23	6.97674	2.63158	4.34517
AT3TE64455	AT3G44220	26	36	22	25	19	0.860469	3	15928679	15929052	374	-	DNA/MuDR	AT3G44220.1	+	0.84394	1	8	1.31579	6.68421
AT3TE69355	AT3G46490	81	74	65	92	101	0.034891	3	17116582	17117076	495	-	RC/Helitron	AT3G46490.1	+	0.0252078	0.102512	11.3208	22.6415	-11.3208
AT3TE70610	AT3G47290	62	58	378	293	314	0.999994	3	17421065	17421397	333	-	LTR/Copia	AT3G47290.1	+	0.999976	1	0.490196	0.877193	-0.386997
AT3TE73160	AT3G48720	274	231	640	630	748	0.410624	3	18047100	18048088	989	-	DNA/MuDR	AT3G48720.1	+	0.259862	0.720525	29.8765	54.9153	-25.0387
AT4TE02530	AT4G01130	38	22	180	91	158	0.994841	4	486192	486642	451	-	DNA/HAT	AT4G01130.1	+	0.99088	1	7.36342	11.3402	-3.97679
AT4TE05235	AT4G02330	454	545	590	654	545	0.999923	4	1033586	1034087	502	+	DNA/MuDR	AT4G02330.1	+	0.999679	1	1.52672	0	1.52672
AT4TE10035	AT4G04330	450	404	303	222	248	0.999976	4	2117281	2117972	692	+	DNA/HAT	AT4G04330.1	-	0.99993	1	9.35252	15.2778	-5.92526
AT4TE10620	AT4G04570	821	862	54	48	46	0.946731	4	2292236	2292359	124	-	RathE1_cons	AT4G04570.1	+	0.933517	1	51.087	54.918	-3.83108
AT4TE11290	AT4G04750	158	90	17	11	20	0.54278	4	2422124	2422382	259	+	DNA/Mariner	AT4G04750.1	+	0.515702	1	0	0	0
AT4TE11410	AT4G04840	360	242	325	221	329	0.956269	4	2450347	2450564	218	+	LINE/L1	AT4G04840.1	+	0.922832	1	59.0164	49.6241	9.39233
AT4TE11975	AT4G04990	44	32	56	34	47	0.956366	4	2556148	2556578	431	-	RC/Helitron	AT4G04990.1	+	0.944857	1	0	1.24224	-1.24224
AT4TE21780	AT4G08280	251	191	463	344	453	0.994295	4	5230692	5230870	179	+	RC/Helitron	AT4G08280.1	+	0.985867	1	4.34783	7.21649	-2.86867
AT4TE21850	AT4G08300	62	90	60	101	70	0.509209	4	5246784	5247432	649	-	RC/Helitron	AT4G08300.1	+	0.458614	1	10.4987	6.62021	3.87848
AT4TE26740	AT4G10060	10	10	1749	1130	1130	1	4	6290635	6290788	154	-	RathE1_cons	AT4G10060.1	+	1	1	29.5082	37.5	-7.9918
AT4TE57000	AT4G23510	39	11	77	32	114	0.0512896	4	12269420	12269612	193	+	LTR/Copia	AT4G23510.1	-	0.0370409	0.141218	0	3.0303	-3.0303
AT4TE60280	AT4G25120	28	12	111	81	189	0.000577789	4	12892354	12892759	406	+	DNA	AT4G25120.1	+	0.000288573	0.0025147	0	57.1429	-57.1429
AT4TE73090	AT4G31670	15	11	245	206	281	0.541971	4	15338869	15339050	182	-	LINE?	AT4G31670.1	-	0.440259	1	0	0	0
AT4TE73655	AT4G31910	110	68	503	246	398	1	4	15441566	15442207	642	-	RC/Helitron	AT4G31910.1	+	1	1	63.4615	77.0833	-13.6218
AT4TE76870	AT4G33300	39	38	2686	4263	4376	7.08402e-50	4	16054514	16056192	1679	-	RC/Helitron	AT4G33300.2	-	3.91667e-57	1.19458e-55	25.8004	44.1805	-18.3801
AT5TE25950	AT5G21105	350	434	517	532	430	1	5	7175245	7176141	897	-	RC/Helitron	AT5G21105.3	+	0.999999	1	14.3646	22.7848	-8.42017
AT5TE29605	AT5G24160	77	54	337	244	348	0.93138	5	8184871	8185420	550	+	RC/Helitron	AT5G24160.1	-	0.883912	1	0	0	0
AT5TE31865	AT5G25370	11	13	18	23	20	0.610124	5	8805913	8806043	131	-	RathE1_cons	AT5G25370.1	-	0.583417	1	62.0915	50.6494	11.4422
AT5TE44485	AT5G33290	98	78	229	185	233	0.91835	5	12559665	12559968	304	-	DNA/Mariner	AT5G33290.1	+	0.875923	1	0	0	0
AT5TE50915	AT5G36180	27	10	13	15	41	0.000595048	5	14241498	14241727	230	-	LINE/L1	AT5G36180.1	+	0.000448054	0.00341641	6.25	29.1262	-22.8762
AT5TE65980	AT5G45260	360	274	129	150	198	0.00628058	5	18331004	18331279	276	-	DNA/MuDR	AT5G45260.1	+	0.00349537	0.0213217	3.33333	3.84615	-0.512821
AT5TE77565	AT5G53110	77	61	67	44	56	0.969531	5	21529707	21532238	2532	+	RC/Helitron	AT5G53110.1	+	0.959979	1	6.86695	17.4603	-10.5934
AT5TE88530	AT5G61140	679	421	390	298	481	0.168822	5	24601314	24602178	865	+	DNA/Harbinger	AT5G61140.2	+	0.0986734	0.354063	7.97101	31.3043	-23.3333
AT5TE91840	AT5G63800	189	187	1228	1265	1279	0.995316	5	25530525	25531624	1100	-	DNA	AT5G63800.1	+	0.979293	1	0.421941	1.58103	-1.15909

## Sheet: all.ddm1C.expectedPostExonCount
transposonID	geneID	mutantPreExon	wtPreExon	mutantPostExon	wtPostExon	expectedMutantPostExon	pVal	chromosome	start	end	width	orientation	family	transcriptID	strand	pVal.new	pAdj	ddm1	wt	methDiff
AT1TE12295	AT1G11270	41	93	0	14	7	0.0170016	1	3780765	3785721	4957	+	LTR/Copia	AT1G11270.2	-	0.0112945	0.112945	NA	NA	NA
AT1TE19730	AT1G17745	183	180	984	766	779	1	1	6102454	6103091	638	+	RC/Helitron	AT1G17745.1	+	1	1	17.6166	24.0283	-6.41169
AT1TE31750	AT1G28230	82	88	41	54	51	0.576973	1	9862557	9863860	1304	+	RC/Helitron	AT1G28230.1	-	0.337848	1	8.99471	16.8285	-7.83377
AT1TE36715	AT1G31710	192	183	378	419	440	0.893064	1	11351513	11352725	1213	-	RC/Helitron	AT1G31710.1	+	0.277804	1	29.0909	14.4144	14.6765
AT1TE38820	AT1G33080	34	62	23	55	31	0.466482	1	11987748	11988416	669	+	RC/Helitron	AT1G33080.1	+	0.289905	1	25	11.1111	13.8889
AT1TE39820	AT1G33790	19	16	202	148	176	0.999889	1	12257210	12257975	766	+	RC/Helitron	AT1G33790.2	+	0.992849	1	2.32558	16.9014	-14.5758
AT1TE40175	AT1G33960	13	18	67	50	37	0.99999	1	12346862	12347086	225	-	DNA/MuDR	AT1G33960.1	+	0.999849	1	0	0	0
AT1TE42340	AT1G35350	181	425	444	1042	444	0.999821	1	12983044	12983179	136	-	DNA/MuDR	AT1G35350.1	-	0.951452	1	0	3.22581	-3.22581
AT1TE55865	AT1G44575	23107	17706	12587	9042	11801	1	1	16872759	16872870	112	+	LINE/L1	AT1G44575.1	+	1	1	2.43902	1.40845	1.03057
AT1TE71775	AT1G58602	76	30	15	1529	3874	0	1	21748194	21753542	5349	+	LTR/Copia	AT1G58602.2	+	0	0	1.00772	73.2514	-72.2437
AT1TE76345	AT1G62560	85	91	190	129	121	1	1	23160754	23160977	224	+	LINE/L1	AT1G62560.1	+	1	1	8	23.1579	-15.1579
AT1TE79940	AT1G65450	56	41	191	134	184	0.996589	1	24317404	24317613	210	+	RathE1_cons	AT1G65450.1	+	0.928768	1	66.3507	64.7619	1.58881
AT1TE80690	AT1G65985	30	51	32	53	32	0.858264	1	24564713	24565614	902	+	DNA/Harbinger	AT1G65985.1	-	0.71227	1	3.7037	12.4204	-8.71668
AT1TE81160	AT1G66280	23	34	113	203	138	0.637621	1	24709061	24709194	134	+	LINE/L1	AT1G66280.1	-	0.254923	1	0	0	0
AT1TE92240	AT1G75090	18	21	43	46	40	0.935426	1	28188833	28189131	299	+	DNA/Mariner	AT1G75090.1	-	0.82488	1	0	8.16327	-8.16327
AT1TE97390	AT1G79150	110	99	165	156	174	0.959229	1	29774154	29775138	985	-	RC/Helitron	AT1G79150.1	-	0.713846	1	14.7059	11.9403	2.76558
AT1TE98095	AT1G79700	75	136	161	344	190	0.762625	1	29992348	29992610	263	-	DNA/Tc1	AT1G79700.2	-	0.314915	1	0	0	0
AT2TE06420	AT2G04160	66	90	382	621	456	0.813703	2	1403862	1404635	774	+	DNA/MuDR	AT2G04160.1	-	0.167785	1	0	23.5294	-23.5294
AT2TE10885	AT2G06050	114	112	1147	1250	1273	0.999533	2	2360548	2361429	882	-	RC/Helitron	AT2G06050.1	-	0.549242	1	1.72414	0	1.72414
AT2TE13000	AT2G07180	85	71	1286	1243	1489	0.992111	2	2982970	2983099	130	-	LINE/L1	AT2G07180.2	-	0.156855	1	0	2.08333	-2.08333
AT2TE15340	AT2G07680	15	11	158	239	326	1.49611e-07	2	3517283	3517482	200	-	RathE3_cons	AT2G07680.1	+	3.65055e-11	1.09516e-09	0	35.3659	-35.3659
AT2TE23480	AT2G13820	232	228	90	100	102	0.80016	2	5774527	5775710	1184	+	DNA/MuDR	AT2G13820.1	-	0.482894	1	1.5625	25.1656	-23.6031
AT2TE24140	AT2G14080	25	29	351	355	307	0.999999	2	5925853	5926014	162	-	LINE/L1	AT2G14080.1	+	0.999212	1	4.65116	1.6129	3.03826
AT2TE24650	AT2G14285	31	27	174	107	123	1	2	6053174	6053448	275	-	LINE/L1	AT2G14285.1	-	0.999963	1	1.5873	1.23457	0.352734
AT2TE39090	AT2G21550	28	44	12	12	8	0.950704	2	9228587	9229177	591	-	RC/Helitron	AT2G21550.1	+	0.913614	1	57.8947	64.6018	-6.70703
AT2TE42990	AT2G23610	191	235	217	261	213	0.99649	2	10045354	10045588	235	+	DNA	AT2G23610.1	-	0.914535	1	NA	8.33333	NA
AT2TE45930	AT2G25160	31	87	17	34	13	0.941038	2	10709676	10709839	164	-	RathE1_cons	AT2G25160.1	-	0.887095	1	42.623	58.5366	-15.9136
AT2TE60335	AT2G32270	40	48	41	42	35	0.966765	2	13704927	13705027	101	+	LINE/L1	AT2G32270.1	+	0.899175	1	NA	NA	NA
AT3TE06550	AT3G05410	229	196	98	94	110	0.826465	3	1555420	1560680	5261	-	LINE/L1	AT3G05410.2	+	0.50757	1	66.7914	73.4298	-6.63848
AT3TE43415	AT3G28070	90	58	68	38	59	0.986827	3	10449619	10450104	486	-	DNA/HAT	AT3G28070.1	+	0.933199	1	1.11111	5.08083	-3.96972
AT3TE43425	AT3G28080	69	47	44	40	59	0.426904	3	10453642	10454441	800	-	DNA/Pogo	AT3G28080.1	+	0.20287	1	0	13.7255	-13.7255
AT3TE43450	AT3G28100	49	52	23	44	42	0.0969385	3	10459718	10459885	168	-	DNA/HAT	AT3G28100.1	+	0.0351208	0.301035	1.86916	47.4453	-45.5761
AT3TE45230	AT3G28860	82	93	3174	3241	2858	1	3	10876350	10876509	160	+	LINE/L1	AT3G28860.1	-	1	1	0	2.63158	-2.63158
AT3TE64455	AT3G44220	16	36	28	25	12	0.999738	3	15928679	15929052	374	-	DNA/MuDR	AT3G44220.1	+	0.998915	1	7.5	1.31579	6.18421
AT3TE69355	AT3G46490	39	74	18	92	49	0.00271822	3	17116582	17117076	495	-	RC/Helitron	AT3G46490.1	+	0.000497737	0.00995475	10.8108	22.6415	-11.8307
AT3TE70610	AT3G47290	44	58	357	293	223	1	3	17421065	17421397	333	-	LTR/Copia	AT3G47290.1	+	1	1	0	0.877193	-0.877193
AT3TE73160	AT3G48720	80	231	241	630	219	0.99985	3	18047100	18048088	989	-	DNA/MuDR	AT3G48720.1	+	0.987534	1	56.25	54.9153	1.33475
AT4TE02530	AT4G01130	23	22	96	91	96	0.956423	4	486192	486642	451	-	DNA/HAT	AT4G01130.1	+	0.795223	1	12.6844	11.3402	1.34416
AT4TE05235	AT4G02330	588	545	713	654	706	0.999999	4	1033586	1034087	502	+	DNA/MuDR	AT4G02330.1	+	0.988629	1	0	0	0
AT4TE10035	AT4G04330	272	404	158	222	150	0.995198	4	2117281	2117972	692	+	DNA/HAT	AT4G04330.1	-	0.928864	1	3.07018	15.2778	-12.2076
AT4TE10620	AT4G04570	507	862	30	48	29	0.879077	4	2292236	2292359	124	-	RathE1_cons	AT4G04570.1	+	0.751133	1	57.9592	54.918	3.04115
AT4TE11290	AT4G04750	64	90	7	11	8	0.678843	4	2422124	2422382	259	+	DNA/Mariner	AT4G04750.1	+	0.584441	1	0	0	0
AT4TE11410	AT4G04840	123	242	93	221	113	0.643653	4	2450347	2450564	218	+	LINE/L1	AT4G04840.1	+	0.291913	1	26.2626	49.6241	-23.3614
AT4TE11975	AT4G04990	25	32	34	34	27	0.974402	4	2556148	2556578	431	-	RC/Helitron	AT4G04990.1	+	0.926377	1	0	1.24224	-1.24224
AT4TE21780	AT4G08280	201	191	373	344	363	0.999855	4	5230692	5230870	179	+	RC/Helitron	AT4G08280.1	+	0.970341	1	0	7.21649	-7.21649
AT4TE21850	AT4G08300	42	90	38	101	48	0.549481	4	5246784	5247432	649	-	RC/Helitron	AT4G08300.1	+	0.319961	1	2.32558	6.62021	-4.29463
AT4TE49605	AT4G19970	12	14	24	22	19	0.95475	4	10822164	10822364	201	+	RC/Helitron	AT4G19970.1	+	0.898291	1	0	20	-20
AT4TE57000	AT4G23510	18	11	32	32	53	0.136744	4	12269420	12269612	193	+	LTR/Copia	AT4G23510.1	-	0.0464226	0.348169	NA	3.0303	NA
AT4TE60280	AT4G25120	14	12	50	81	95	0.011426	4	12892354	12892759	406	+	DNA	AT4G25120.1	+	0.00119455	0.0179183	0	57.1429	-57.1429
AT4TE73090	AT4G31670	11	11	187	206	206	0.924167	4	15338869	15339050	182	-	LINE?	AT4G31670.1	-	0.566043	1	0	0	0
AT4TE73655	AT4G31910	61	68	224	246	221	0.996393	4	15441566	15442207	642	-	RC/Helitron	AT4G31910.1	+	0.909417	1	70.3704	77.0833	-6.71296
AT4TE76870	AT4G33300	21	38	1967	4263	2356	0.970733	4	16054514	16056192	1679	-	RC/Helitron	AT4G33300.2	-	0.00752951	0.0903541	47.3008	44.1805	3.12025
AT5TE25950	AT5G21105	441	434	564	532	541	0.999999	5	7175245	7176141	897	-	RC/Helitron	AT5G21105.3	+	0.994526	1	9.48276	22.7848	-13.3021
AT5TE29605	AT5G24160	193	54	765	244	873	0.984124	5	8184871	8185420	550	+	RC/Helitron	AT5G24160.1	-	0.322759	1	0	0	0
AT5TE31865	AT5G25370	14	13	17	23	25	0.376504	5	8805913	8806043	131	-	RathE1_cons	AT5G25370.1	-	0.233092	1	48.0769	50.6494	-2.57243
AT5TE44485	AT5G33290	89	78	193	185	212	0.930951	5	12559665	12559968	304	-	DNA/Mariner	AT5G33290.1	+	0.57779	1	0	0	0
AT5TE65980	AT5G45260	188	274	116	150	103	0.996508	5	18331004	18331279	276	-	DNA/MuDR	AT5G45260.1	+	0.960043	1	0	3.84615	-3.84615
AT5TE77565	AT5G53110	57	61	46	44	42	0.949844	5	21529707	21532238	2532	+	RC/Helitron	AT5G53110.1	+	0.851469	1	8.83978	17.4603	-8.62054
AT5TE88530	AT5G61140	404	421	327	298	286	0.999998	5	24601314	24602178	865	+	DNA/Harbinger	AT5G61140.2	+	0.998865	1	20.4301	31.3043	-10.8742
AT5TE91840	AT5G63800	147	187	949	1265	995	0.999988	5	25530525	25531624	1100	-	DNA	AT5G63800.1	+	0.917414	1	1.34228	1.58103	-0.238746

## Sheet: all.met1C.expectedPostExonCount
transposonID	geneID	mutantPreExon	wtPreExon	mutantPostExon	wtPostExon	expectedMutantPostExon	pVal	chromosome	start	end	width	orientation	family	transcriptID	strand	pVal.new	pAdj	met1	wt	methDiff
AT1TE12295	AT1G11270	39	93	0	14	6	0.0417794	1	3780765	3785721	4957	+	LTR/Copia	AT1G11270.2	-	0.0197531	0.141564	NA	NA	NA
AT1TE19730	AT1G17745	52	180	755	766	222	1	1	6102454	6103091	638	+	RC/Helitron	AT1G17745.1	+	1	1	0.872093	24.0283	-23.1562
AT1TE36715	AT1G31710	19	183	162	419	44	1	1	11351513	11352725	1213	-	RC/Helitron	AT1G31710.1	+	1	1	21.1268	14.4144	6.71235
AT1TE38820	AT1G33080	15	62	23	55	14	0.997011	1	11987748	11988416	669	+	RC/Helitron	AT1G33080.1	+	0.970924	1	0	11.1111	-11.1111
AT1TE40175	AT1G33960	30	18	395	50	84	1	1	12346862	12347086	225	-	DNA/MuDR	AT1G33960.1	+	1	1	7.14286	0	7.14286
AT1TE42340	AT1G35350	47	425	327	1042	116	1	1	12983044	12983179	136	-	DNA/MuDR	AT1G35350.1	-	1	1	0	3.22581	-3.22581
AT1TE55865	AT1G44575	7601	17706	5373	9042	3882	1	1	16872759	16872870	112	+	LINE/L1	AT1G44575.1	+	1	1	15.5844	1.40845	14.176
AT1TE71775	AT1G58602	99	30	691	1529	5046	0	1	21748194	21753542	5349	+	LTR/Copia	AT1G58602.2	+	0	0	79.6538	73.2514	6.40235
AT1TE80690	AT1G65985	10	51	19	53	11	0.995863	1	24564713	24565614	902	+	DNA/Harbinger	AT1G65985.1	-	0.969318	1	8.76712	12.4204	-3.65326
AT1TE97390	AT1G79150	19	99	96	156	30	1	1	29774154	29775138	985	-	RC/Helitron	AT1G79150.1	-	1	1	2.63158	11.9403	-9.30872
AT1TE98095	AT1G79700	36	136	150	344	92	1	1	29992348	29992610	263	-	DNA/Tc1	AT1G79700.2	-	0.999996	1	0	0	0
AT2TE06420	AT2G04160	11	90	204	621	76	1	2	1403862	1404635	774	+	DNA/MuDR	AT2G04160.1	-	1	1	8.06452	23.5294	-15.4649
AT2TE10885	AT2G06050	10	112	234	1250	112	1	2	2360548	2361429	882	-	RC/Helitron	AT2G06050.1	-	1	1	0.833333	0	0.833333
AT2TE13000	AT2G07180	52	71	1995	1243	911	1	2	2982970	2983099	130	-	LINE/L1	AT2G07180.2	-	1	1	0	2.08333	-2.08333
AT2TE15350	AT2G07680	23	130	40	120	22	0.99994	2	3521217	3521390	174	-	LINE/L1	AT2G07680.1	+	0.996974	1	44.5415	48.2456	-3.70413
AT2TE23480	AT2G13820	102	228	72	100	45	0.999997	2	5774527	5775710	1184	+	DNA/MuDR	AT2G13820.1	-	0.998798	1	2.08333	25.1656	-23.0822
AT2TE24650	AT2G14285	27	27	138	107	107	0.999999	2	6053174	6053448	275	-	LINE/L1	AT2G14285.1	-	0.996326	1	0	1.23457	-1.23457
AT2TE39090	AT2G21550	16	44	5	12	5	0.814949	2	9228587	9229177	591	-	RC/Helitron	AT2G21550.1	+	0.671099	1	50	64.6018	-14.6018
AT2TE42990	AT2G23610	97	235	175	261	108	1	2	10045354	10045588	235	+	DNA	AT2G23610.1	-	0.999999	1	0	8.33333	-8.33333
AT2TE45930	AT2G25160	16	87	8	34	7	0.889119	2	10709676	10709839	164	-	RathE1_cons	AT2G25160.1	-	0.748966	1	46.6019	58.5366	-11.9346
AT3TE06550	AT3G05410	240	196	12	94	116	1.31618e-15	3	1555420	1560680	5261	-	LINE/L1	AT3G05410.2	+	3.93767e-21	5.64399e-20	57.7627	73.4298	-15.6671
AT3TE43415	AT3G28070	35	58	18	38	23	0.702228	3	10449619	10450104	486	-	DNA/HAT	AT3G28070.1	+	0.356756	1	0.33389	5.08083	-4.74694
AT3TE43425	AT3G28080	18	47	9	40	16	0.381273	3	10453642	10454441	800	-	DNA/Pogo	AT3G28080.1	+	0.158316	0.97251	0.854701	13.7255	-12.8708
AT3TE43450	AT3G28100	37	52	29	44	32	0.875475	3	10459718	10459885	168	-	DNA/HAT	AT3G28100.1	+	0.522876	1	2.45399	47.4453	-44.9913
AT3TE70610	AT3G47290	11	58	274	293	56	1	3	17421065	17421397	333	-	LTR/Copia	AT3G47290.1	+	1	1	2.71186	0.877193	1.83467
AT3TE73160	AT3G48720	26	231	182	630	71	1	3	18047100	18048088	989	-	DNA/MuDR	AT3G48720.1	+	1	1	38.3863	54.9153	-16.5289
AT4TE05235	AT4G02330	190	545	921	654	228	1	4	1033586	1034087	502	+	DNA/MuDR	AT4G02330.1	+	1	1	0.505051	0	0.505051
AT4TE10035	AT4G04330	198	404	254	222	109	1	4	2117281	2117972	692	+	DNA/HAT	AT4G04330.1	-	1	1	0	15.2778	-15.2778
AT4TE10620	AT4G04570	201	862	23	48	12	0.999065	4	2292236	2292359	124	-	RathE1_cons	AT4G04570.1	+	0.988721	1	11.7391	54.918	-43.1789
AT4TE11290	AT4G04750	14	90	2	11	2	0.808003	4	2422124	2422382	259	+	DNA/Mariner	AT4G04750.1	+	0.716832	1	3.7037	0	3.7037
AT4TE11410	AT4G04840	46	242	63	221	43	0.999952	4	2450347	2450564	218	+	LINE/L1	AT4G04840.1	+	0.993041	1	3.57143	49.6241	-46.0526
AT4TE11975	AT4G04990	15	32	36	34	16	0.999989	4	2556148	2556578	431	-	RC/Helitron	AT4G04990.1	+	0.999396	1	5.58659	1.24224	4.34436
AT4TE21780	AT4G08280	147	191	274	344	265	0.999998	4	5230692	5230870	179	+	RC/Helitron	AT4G08280.1	+	0.914385	1	0.632911	7.21649	-6.58358
AT4TE49605	AT4G19970	39	14	17	22	62	0.000192579	4	10822164	10822364	201	+	RC/Helitron	AT4G19970.1	+	1.02131e-06	8.78324e-06	3.7037	20	-16.2963
AT4TE73655	AT4G31910	10	68	95	246	37	1	4	15441566	15442207	642	-	RC/Helitron	AT4G31910.1	+	1	1	38.3333	77.0833	-38.75
AT4TE76870	AT4G33300	48	38	2074	4263	5385	1.12511e-146	4	16054514	16056192	1679	-	RC/Helitron	AT4G33300.2	-	0	0	2.0155	44.1805	-42.165
AT5TE25950	AT5G21105	93	434	195	532	114	1	5	7175245	7176141	897	-	RC/Helitron	AT5G21105.3	+	1	1	12.9534	22.7848	-9.83144
AT5TE29605	AT5G24160	67	54	955	244	303	1	5	8184871	8185420	550	+	RC/Helitron	AT5G24160.1	-	1	1	0	0	0
AT5TE44485	AT5G33290	12	78	78	185	29	1	5	12559665	12559968	304	-	DNA/Mariner	AT5G33290.1	+	1	1	0	0	0
AT5TE65980	AT5G45260	65	274	126	150	36	1	5	18331004	18331279	276	-	DNA/MuDR	AT5G45260.1	+	1	1	0	3.84615	-3.84615
AT5TE77565	AT5G53110	24	61	86	44	18	1	5	21529707	21532238	2532	+	RC/Helitron	AT5G53110.1	+	1	1	3.07263	17.4603	-14.3877
AT5TE88530	AT5G61140	122	421	298	298	87	1	5	24601314	24602178	865	+	DNA/Harbinger	AT5G61140.2	+	1	1	73.2984	31.3043	41.9941
AT5TE91840	AT5G63800	145	187	641	1265	981	0.0995747	5	25530525	25531624	1100	-	DNA	AT5G63800.1	+	1.2554e-12	1.34955e-11	0.660066	1.58103	-0.920962

## Sheet: all.suvh456
transposonID	geneID	mutantPreExon	wtPreExon	mutantPostExon	wtPostExon	expectedMutantPostExon	pVal	chromosome	start	end	width	orientation	family	transcriptID	strand	pVal.new	pAdj	suvh456	wt	methDiff
AT1TE12295	AT1G11270	59	93	4	14	9	0.176381	1	3780765	3785721	4957	+	LTR/Copia	AT1G11270.2	-	0.153873	1	NA	NA	NA
AT1TE19730	AT1G17745	125	180	862	766	532	1	1	6102454	6103091	638	+	RC/Helitron	AT1G17745.1	+	1	1	19.3676	24.0283	-4.66068
AT1TE31750	AT1G28230	74	88	50	54	46	0.841204	1	9862557	9863860	1304	+	RC/Helitron	AT1G28230.1	-	0.77474	1	8.17901	16.8285	-8.64947
AT1TE36715	AT1G31710	181	183	383	419	415	0.621669	1	11351513	11352725	1213	-	RC/Helitron	AT1G31710.1	+	0.345038	1	18.2109	14.4144	3.79645
AT1TE38820	AT1G33080	72	62	50	55	64	0.245998	1	11987748	11988416	669	+	RC/Helitron	AT1G33080.1	+	0.170143	1	30.9091	11.1111	19.798
AT1TE42340	AT1G35350	45	425	134	1042	111	0.989767	1	12983044	12983179	136	-	DNA/MuDR	AT1G35350.1	-	0.97302	1	7.40741	3.22581	4.1816
AT1TE55865	AT1G44575	18487	17706	10569	9042	9441	1	1	16872759	16872870	112	+	LINE/L1	AT1G44575.1	+	1	1	2.17391	1.40845	0.765462
AT1TE61465	AT1G50060	13	21	20	18	12	0.96994	1	18551539	18552259	721	-	DNA/Pogo	AT1G50060.1	+	0.958947	1	8.06452	21.1111	-13.0466
AT1TE71775	AT1G58602	37	30	268	1529	1886	1.05279e-273	1	21748194	21753542	5349	+	LTR/Copia	AT1G58602.2	+	3.82927e-292	1.0722e-290	0.783316	73.2514	-72.4681
AT1TE76345	AT1G62560	196	91	488	129	278	1	1	23160754	23160977	224	+	LINE/L1	AT1G62560.1	+	1	1	18.9744	23.1579	-4.18354
AT1TE79940	AT1G65450	30	41	110	134	99	0.939736	1	24317404	24317613	210	+	RathE1_cons	AT1G65450.1	+	0.883289	1	68.2266	64.7619	3.4647
AT1TE80690	AT1G65985	43	51	48	53	45	0.814919	1	24564713	24565614	902	+	DNA/Harbinger	AT1G65985.1	-	0.743807	1	7.60331	12.4204	-4.81708
AT1TE81160	AT1G66280	23	34	136	203	138	0.778003	1	24709061	24709194	134	+	LINE/L1	AT1G66280.1	-	0.637545	1	0	0	0
AT1TE92240	AT1G75090	22	21	58	46	49	0.931037	1	28188833	28189131	299	+	DNA/Mariner	AT1G75090.1	-	0.889751	1	0	8.16327	-8.16327
AT1TE97390	AT1G79150	115	99	218	156	182	0.99785	1	29774154	29775138	985	-	RC/Helitron	AT1G79150.1	-	0.990769	1	5.71429	11.9403	-6.22601
AT1TE98095	AT1G79700	38	136	95	344	97	0.732039	1	29992348	29992610	263	-	DNA/Tc1	AT1G79700.2	-	0.607524	1	0	0	0
AT2TE06420	AT2G04160	72	90	649	621	497	1	2	1403862	1404635	774	+	DNA/MuDR	AT2G04160.1	-	1	1	8.29876	23.5294	-15.2307
AT2TE10885	AT2G06050	58	112	838	1250	648	1	2	2360548	2361429	882	-	RC/Helitron	AT2G06050.1	-	1	1	0	0	0
AT2TE13000	AT2G07180	56	71	824	1243	981	0.0564344	2	2982970	2983099	130	-	LINE/L1	AT2G07180.2	-	0.00386508	0.0432889	2.95567	2.08333	0.872332
AT2TE15350	AT2G07680	190	130	174	120	176	0.810664	2	3521217	3521390	174	-	LINE/L1	AT2G07680.1	+	0.660115	1	1.66667	48.2456	-46.5789
AT2TE23480	AT2G13820	241	228	115	100	106	0.921527	2	5774527	5775710	1184	+	DNA/MuDR	AT2G13820.1	-	0.8518	1	20.6704	25.1656	-4.49517
AT2TE24140	AT2G14080	34	29	425	355	417	0.961309	2	5925853	5926014	162	-	LINE/L1	AT2G14080.1	+	0.850575	1	3.9604	1.6129	2.34749
AT2TE24650	AT2G14285	44	27	138	107	175	0.123011	2	6053174	6053448	275	-	LINE/L1	AT2G14285.1	-	0.0545766	0.436613	1.42857	1.23457	0.194004
AT2TE39090	AT2G21550	23	44	11	12	7	0.918248	2	9228587	9229177	591	-	RC/Helitron	AT2G21550.1	+	0.900903	1	47.4227	64.6018	-17.1791
AT2TE42990	AT2G23610	225	235	289	261	250	0.998082	2	10045354	10045588	235	+	DNA	AT2G23610.1	-	0.989595	1	0	8.33333	-8.33333
AT2TE45930	AT2G25160	47	87	26	34	19	0.936859	2	10709676	10709839	164	-	RathE1_cons	AT2G25160.1	-	0.913265	1	15.4362	58.5366	-43.1003
AT2TE60335	AT2G32270	45	48	37	42	40	0.583287	2	13704927	13705027	101	+	LINE/L1	AT2G32270.1	+	0.496369	1	NA	NA	NA
AT3TE06550	AT3G05410	194	196	2	94	94	4.7891e-24	3	1555420	1560680	5261	-	LINE/L1	AT3G05410.2	+	5.21987e-25	9.74376e-24	1.23774	73.4298	-72.1921
AT3TE43415	AT3G28070	147	58	137	38	97	0.999723	3	10449619	10450104	486	-	DNA/HAT	AT3G28070.1	+	0.998937	1	2.86832	5.08083	-2.21251
AT3TE43425	AT3G28080	103	47	123	40	88	0.999339	3	10453642	10454441	800	-	DNA/Pogo	AT3G28080.1	+	0.997809	1	3.14136	13.7255	-10.5841
AT3TE43440	AT3G28100	33	20	68	76	126	0.000292579	3	10456782	10458506	1725	-	RC/Helitron	AT3G28100.1	+	7.71779e-05	0.00108049	13.0785	15.331	-2.25254
AT3TE45230	AT3G28860	41	93	2140	3241	1429	1	3	10876350	10876509	160	+	LINE/L1	AT3G28860.1	-	1	1	2.17391	2.63158	-0.457666
AT3TE64455	AT3G44220	22	36	28	25	16	0.989311	3	15928679	15929052	374	-	DNA/MuDR	AT3G44220.1	+	0.983661	1	3.22581	1.31579	1.91002
AT3TE69355	AT3G46490	34	74	24	92	43	0.0355387	3	17116582	17117076	495	-	RC/Helitron	AT3G46490.1	+	0.0223041	0.208172	6.25	22.6415	-16.3915
AT3TE70610	AT3G47290	52	58	333	293	263	0.999983	3	17421065	17421397	333	-	LTR/Copia	AT3G47290.1	+	0.999797	1	0.742574	0.877193	-0.134619
AT3TE73160	AT3G48720	164	231	526	630	448	0.999981	3	18047100	18048088	989	-	DNA/MuDR	AT3G48720.1	+	0.999577	1	35.4588	54.9153	-19.4565
AT4TE02530	AT4G01130	17	22	123	91	71	0.999997	4	486192	486642	451	-	DNA/HAT	AT4G01130.1	+	0.999985	1	3.47044	11.3402	-7.86977
AT4TE05235	AT4G02330	107	545	154	654	129	0.991551	4	1033586	1034087	502	+	DNA/MuDR	AT4G02330.1	+	0.975532	1	0.526316	0	0.526316
AT4TE10035	AT4G04330	301	404	245	222	166	1	4	2117281	2117972	692	+	DNA/HAT	AT4G04330.1	-	0.999996	1	6.74603	15.2778	-8.53175
AT4TE10620	AT4G04570	320	862	27	48	18	0.966317	4	2292236	2292359	124	-	RathE1_cons	AT4G04570.1	+	0.951708	1	47.2727	54.918	-7.64531
AT4TE11290	AT4G04750	116	90	17	11	15	0.791891	4	2422124	2422382	259	+	DNA/Mariner	AT4G04750.1	+	0.748881	1	2.04082	0	2.04082
AT4TE11410	AT4G04840	296	242	241	221	271	0.437694	4	2450347	2450564	218	+	LINE/L1	AT4G04840.1	+	0.234783	1	28.0488	49.6241	-21.5753
AT4TE21780	AT4G08280	193	191	380	344	348	0.995074	4	5230692	5230870	179	+	RC/Helitron	AT4G08280.1	+	0.971673	1	2.75862	7.21649	-4.45787
AT4TE21850	AT4G08300	46	90	74	101	52	0.995531	4	5246784	5247432	649	-	RC/Helitron	AT4G08300.1	+	0.99022	1	8.59155	6.62021	1.97134
AT4TE26740	AT4G10060	10	10	1403	1130	1130	1	4	6290635	6290788	154	-	RathE1_cons	AT4G10060.1	+	1	1	22.7848	37.5	-14.7152
AT4TE57000	AT4G23510	16	11	36	32	47	0.25963	4	12269420	12269612	193	+	LTR/Copia	AT4G23510.1	-	0.191625	1	0	3.0303	-3.0303
AT4TE60280	AT4G25120	12	12	107	81	81	0.996069	4	12892354	12892759	406	+	DNA	AT4G25120.1	+	0.989724	1	0	57.1429	-57.1429
AT4TE73655	AT4G31910	66	68	318	246	239	0.999998	4	15441566	15442207	642	-	RC/Helitron	AT4G31910.1	+	0.999968	1	67.7686	77.0833	-9.31474
AT4TE76870	AT4G33300	42	38	1429	4263	4712	0	4	16054514	16056192	1679	-	RC/Helitron	AT4G33300.2	-	0	0	25.4826	44.1805	-18.6979
AT5TE25950	AT5G21105	221	434	313	532	271	0.998635	5	7175245	7176141	897	-	RC/Helitron	AT5G21105.3	+	0.99164	1	8.24373	22.7848	-14.5411
AT5TE29605	AT5G24160	38	54	224	244	172	0.999878	5	8184871	8185420	550	+	RC/Helitron	AT5G24160.1	-	0.999243	1	0	0	0
AT5TE44485	AT5G33290	55	78	173	185	131	0.999589	5	12559665	12559968	304	-	DNA/Mariner	AT5G33290.1	+	0.998195	1	0	0	0
AT5TE65980	AT5G45260	185	274	136	150	102	0.998837	5	18331004	18331279	276	-	DNA/MuDR	AT5G45260.1	+	0.996101	1	0	3.84615	-3.84615
AT5TE77565	AT5G53110	45	61	30	44	33	0.557543	5	21529707	21532238	2532	+	RC/Helitron	AT5G53110.1	+	0.478534	1	10.9756	17.4603	-6.48471
AT5TE88530	AT5G61140	342	421	329	298	243	0.999999	5	24601314	24602178	865	+	DNA/Harbinger	AT5G61140.2	+	0.99999	1	10.3627	31.3043	-20.9417
AT5TE91840	AT5G63800	97	187	686	1265	657	0.996219	5	25530525	25531624	1100	-	DNA	AT5G63800.1	+	0.959967	1	1.15207	1.58103	-0.428954

## Sheet: selectedGenesForRT-PCR
			Expression changes detected by mRNA-seq data analysis
transposonID	geneID	TE methylation	cmt3	ddm1	ibm2	nrpe1	Note
AT1TE12295	AT1G11270	High		x	x	x	This TE was shown to be highly methylated yet could not be measured correctly because of its high sequence repetitiveness
AT1TE71775	AT1G58602	High	x	x	x
AT3TE06550	AT3G05410	High	x		x
AT4TE76870	AT4G33300	High	x				Expression change was not detected in qRT-PCR (Figure S13). 3' RACE showed transcription defect in ddm1 and ibm2.
AT2TE10885	AT2G06050	Low				x	Expression change was not detected in qRT-PCR (Figure S13)
AT2TE13000	AT2G07180	Low	x				Expression change was not detected in qRT-PCR (Figure S13)
AT3TE45230	AT3G28860	Low	x			x	Expression change was not detected in qRT-PCR (Figure S13)

## Sheet: Primers
Primers used for this study
Gene ID	Primer Name	Sequence (5' to 3')	Target
AT1G11270	AT1G11270 5''F	CACCGAGGGTAAAGAATCCA	qPCR for 5' region
	AT1G11270 5'R	CCTGAAGAATCCAAGGACCA
	AT1G11270 3'F	TTGGCTCCAATAGCAATCATGGACGGG	qPCR for 3' region
	AT1G11270 3'R	ACAGCATATCCGGTTGAAGGGTCAAAGAG
	AT1G11270 BS F3	ttgattttgaatYaagtttaattattggat	Bisulfite sequence
	AT1G11270 BS R3	TCTTTCCATCTTCACACTRAAACTTTTCAA
	AT1G11270 F1	CTCGACGACGTTACAACTTGTG	3'RACE
	AT1G11270 F2	ACGTGACCCTGTTGGCGACTCC
AT1G58602	AT1G58602 5'F	CAAAAGTCTGAAGCAGAGAGACA	qPCR for 5' region
	AT1G58602 5'R	CACTCGTCGACGTTTAGGAA
	AT1G58602 3'F	ATCACCAGGGTTATACGTGATATG	qPCR for 3' region
	AT1G58602 3'R	GTTCGTCGTATCTCCCTTTCTC
	COPIA8B BS F1	agtgtttgtaggYagYgttaggagtga	Bisulfite sequence
	COPIA8B BS R3	gataccatgaagacaaaatcaatcttttta
	AT1G58602 F3	cttcctaaacgtcgacgagtgg	3'RACE
	AT1G58602 F4	cttacatatgtgtgattcttcc
AT3G05410	AT3G05410 5'F	CGGAGGAACCACGAGTTTTA	qPCR for 5' region
	AT3G05410 5'R	TAGCGAATTCTCCCGTTCTG
	AT3G05410 3'F	GGTCAACGAGCAGATTTGAAAGG	qPCR for 3' region
	AT3G05410 3'R	AGCGCAACAAACGGCTACATTA
	ATLINE2 BS F1	tttRcaaRatctaRtaaaccatatcactta	Bisulfite sequence
	ATLINE2 BS R1	GGATTYGAAAYTTTAYTGAAGTAGAGT
	AT3G05410 F2	ATGAACCGGTTGTTGCATTTGG	3'RACE
	AT3G05410 F1	GAGCTTAATGTCAGTGTTATCG
AT4G33300	AT4G33300 5'F	GAAACAGAGGCATCACAGCA	qPCR for 5' region
	AT4G33300 5'R	ACGACATCTCCGAAATGGAT
	AT4G33300 3'F	GTGGGTTCCATGAAAATTGG	qPCR for 3' region
	AT4G33300 3'R	ACCTTTCCCAATTCCAATCC
	AT4G33300 BS F1	ccaaaacatcctaatattttctatatataa	Bisulfite sequence
	AT4G33300 BS R2	TATATTTGAAAAATGAATTAAAATATAG
	AT4G33300 F1	TCTTCAAATCCTACCGCCGGAG	3' RACE
	AT4G33300 F2	TGTCGTATGGGTTGTAGATCAC
AT2G06050	At2g06050_NF1	CGGCACAAGGGAACTCTAAC	qPCR for 5' region
	At2g06050_NR2	GTGCCTTCGGAGATGAGAAA
	At2g06050_CF1	CCAATACGGAGGATCCATTG	qPCR for 3' region
	At2g06050_CR2	GCGAGCTTTGAGCCATTAAC
AT2G07180	At2g07180_NF1	CGACTATGTGATGGGAATCCA	qPCR for 5' region
	At2g07180_NR2	GTTGTTGAGAAAATTGGTAGTGCTG
	At2g07180_CF1	GAGCTTGCAGGGAGCATAAC	qPCR for 3' region
	At2g07180_CR2	TCTCCGTCGTCCTTGAGAGT
AT3G28860	At3g28860_NF1	TAACACAACCGATGCCAAGA	qPCR for 5' region
	At3g28860_NR2	GAAGACAGGCATGGAAGAGC
	At3g28860_CF1	TGCTGGTCTCTATGCTGTGG	qPCR for 3' region
	At3g28860_CR2	AGCGATCAGGCTTGAGTTGT
ACT2	ACT2F	AACTCTCCCGCTATGTATGTCGCCATCCAA	qPCR
	ACT2R	AGCAAGGTCAAGACGGAGGATGGCATGAGG
Others	T7 primer1	TCAGGAAAGGTCAAGAGAGTAA	3' RACE
	T7 primer3	CAGTGAATTGTAATACGACTC
	OligodT T7 2-3	CAGTGAATTGTAATACGACTCACTATAGGN VTTTTTTTTTTTTTTT
